# Supplementary material for: Quantifying the Evolutionary Conservation of Genes Encoding Multidrug Efflux Pumps in the ESKAPE Pathogens To Identify Antimicrobial Drug Targets
Source: mSystems. 2018 Apr 17;3(3):e00024-18. doi: 10.1128/mSystems.00024-18 (PMC5904435; doi:10.1128/mSystems.00024-18)
Supplement: TABLE S1 [file sys003182224st1.xlsx]

## Sheet: Sheet1
Table S1: A list of Genbank accession number for genomes used in this study.
#Organism/Name	Strain	CladeID	BioSample	BioProject	Group	SubGroup	Assembly	Size (Mb)	GC%	Replicons	WGS	Scaffolds	Genes	Proteins	Release Date	Modify Date	Level	RefSeq FTP	GenBank FTP
Enterococcus faecium DO	DO	20139	SAMN00002237	PRJNA30627	Terrabacteria group	Firmicutes	GCA_000174395.2	3.05257	37.9158	chromosome:NC_017960.1/CP003583.1; plasmid 1:NC_017961.1/CP003584.1; plasmid 2:NC_017962.1/CP003585.1; plasmid 3:NC_017963.1/CP003586.1	-	4	3209	3114	2012-05-25	2016-08-03	Complete Genome	ftp://ftp.ncbi.nlm.nih.gov/genomes/all/GCF/000/174/395/GCF_000174395.2_ASM17439v2	ftp://ftp.ncbi.nlm.nih.gov/genomes/all/GCA/000/174/395/GCA_000174395.2_ASM17439v2
Enterococcus faecium Aus0004	Aus0004	20139	SAMN02604218	PRJNA86649	Terrabacteria group	Firmicutes	GCA_000250945.1	3.01978	38.3424	chromosome:NC_017022.1/CP003351.1; plasmid AUS0004_p1:NC_017032.1/CP003352.1; plasmid AUS0004_p2:NC_017023.1/CP003353.1; plasmid AUS0004_p3:NC_017024.1/CP003354.1	-	4	3118	2919	2012-03-01	2017-03-23	Complete Genome	ftp://ftp.ncbi.nlm.nih.gov/genomes/all/GCF/000/250/945/GCF_000250945.1_ASM25094v1	ftp://ftp.ncbi.nlm.nih.gov/genomes/all/GCA/000/250/945/GCA_000250945.1_ASM25094v1
Enterococcus faecium NRRL B-2354	NRRL B-2354	20139	SAMN02604149	PRJNA74725	Terrabacteria group	Firmicutes	GCA_000336405.1	2.84989	37.8496	chromosome:NC_020207.1/CP004063.1; plasmid pNB2354_1:NC_020208.1/CP004064.1	-	2	2920	2719	2013-02-04	2017-03-23	Complete Genome	ftp://ftp.ncbi.nlm.nih.gov/genomes/all/GCF/000/336/405/GCF_000336405.1_ASM33640v1	ftp://ftp.ncbi.nlm.nih.gov/genomes/all/GCA/000/336/405/GCA_000336405.1_ASM33640v1
Enterococcus faecium Aus0085	AUS0085	20139	SAMN02604219	PRJNA193299	Terrabacteria group	Firmicutes	GCA_000444405.1	3.23928	37.947	chromosome:NC_021994.1/CP006620.1; plasmid p1:NC_021987.1/CP006621.1; plasmid p2:NC_021995.1/CP006622.1; plasmid p3:NC_021988.1/CP006623.1; plasmid p4:NC_021989.1/CP006624.1; plasmid p5:NC_021996.1/CP006625.1; plasmid p6:NC_021990.1/CP006626.1	-	7	3381	3004	2013-08-06	2017-04-10	Complete Genome	ftp://ftp.ncbi.nlm.nih.gov/genomes/all/GCF/000/444/405/GCF_000444405.1_ASM44440v1	ftp://ftp.ncbi.nlm.nih.gov/genomes/all/GCA/000/444/405/GCA_000444405.1_ASM44440v1
Enterococcus faecium T110	T110	20139	SAMN02194078	PRJNA207757	Terrabacteria group	Firmicutes	GCA_000737555.1	2.73796	38.4565	chromosome:NZ_CP006030.1/CP006030.1; plasmid pEFT110:NZ_CP006031.1/CP006031.1	-	2	2764	2551	2014-08-04	2017-03-24	Complete Genome	ftp://ftp.ncbi.nlm.nih.gov/genomes/all/GCF/000/737/555/GCF_000737555.1_ASM73755v1	ftp://ftp.ncbi.nlm.nih.gov/genomes/all/GCA/000/737/555/GCA_000737555.1_ASM73755v1
Enterococcus faecium	64/3	20139	SAMN04009964	PRJNA293793	Terrabacteria group	Firmicutes	GCA_001298485.1	2.57233	38.2	chromosome:NZ_CP012522.1/CP012522.1	-	1	2631	2441	2015-09-24	2017-03-26	Complete Genome	ftp://ftp.ncbi.nlm.nih.gov/genomes/all/GCF/001/298/485/GCF_001298485.1_ASM129848v1	ftp://ftp.ncbi.nlm.nih.gov/genomes/all/GCA/001/298/485/GCA_001298485.1_ASM129848v1
Enterococcus faecium	UW7606x64/3 TC1	20139	SAMN04201208	PRJNA299371	Terrabacteria group	Firmicutes	GCA_001412695.1	2.75335	38.2372	chromosome:NZ_CP013009.1/CP013009.1; plasmid pWCF-TC1:NZ_CP013010.1/CP013010.1	-	2	2821	2626	2015-10-26	2017-03-27	Complete Genome	ftp://ftp.ncbi.nlm.nih.gov/genomes/all/GCF/001/412/695/GCF_001412695.1_ASM141269v1	ftp://ftp.ncbi.nlm.nih.gov/genomes/all/GCA/001/412/695/GCA_001412695.1_ASM141269v1
Enterococcus faecium	6000000	20139	SAMN04418075	PRJNA308959	Terrabacteria group	Firmicutes	GCA_001518735.1	3.39785	37.6039	chromosome:NZ_CP013994.1/CP013994.1; plasmid unnamed1:NZ_CP013995.1/CP013995.1; plasmid unnamed2:NZ_CP013996.1/CP013996.1	-	3	3558	3294	2016-01-20	2017-03-27	Complete Genome	ftp://ftp.ncbi.nlm.nih.gov/genomes/all/GCF/001/518/735/GCF_001518735.1_ASM151873v1	ftp://ftp.ncbi.nlm.nih.gov/genomes/all/GCA/001/518/735/GCA_001518735.1_ASM151873v1
Enterococcus faecium	UW8175	20139	SAMN03339922	PRJNA275194	Terrabacteria group	Firmicutes	GCA_001587115.1	2.87819	38.0247	chromosome:NZ_CP011828.1/CP011828.1; plasmid unnamed1:NZ_CP011829.1/CP011829.1; plasmid unnamed2:NZ_CP011830.1/CP011830.1; plasmid unnamed3:NZ_CP011831.1/CP011831.1	-	4	2966	2746	2016-03-11	2017-03-27	Complete Genome	ftp://ftp.ncbi.nlm.nih.gov/genomes/all/GCF/001/587/115/GCF_001587115.1_ASM158711v1	ftp://ftp.ncbi.nlm.nih.gov/genomes/all/GCA/001/587/115/GCA_001587115.1_ASM158711v1
Enterococcus faecium	E39	20139	SAMN03486724	PRJNA281247	Terrabacteria group	Firmicutes	GCA_001635875.1	3.10803	37.8205	chromosome:NZ_CP011281.1/CP011281.1; plasmid p1:NZ_CP011282.1/CP011282.1; plasmid p2:NZ_CP011283.1/CP011283.1; plasmid p3:NZ_CP015123.1/CP015123.1; plasmid p4:NZ_CP011284.1/CP011284.1; plasmid p5:NZ_CP011285.1/CP011285.1	-	6	3204	2984	2016-05-02	2017-03-28	Complete Genome	ftp://ftp.ncbi.nlm.nih.gov/genomes/all/GCF/001/635/875/GCF_001635875.1_ASM163587v1	ftp://ftp.ncbi.nlm.nih.gov/genomes/all/GCA/001/635/875/GCA_001635875.1_ASM163587v1
Enterococcus faecium	ISMMS_VRE_1	20139	SAMN03988632	PRJNA292786	Terrabacteria group	Firmicutes	GCA_001720945.1	3.25929	37.6727	chromosome:NZ_CP012430.1/CP012430.1; plasmid ISMMS_VRE_p1:NZ_CP012432.1/CP012432.1; plasmid ISMMS_VRE_p2:NZ_CP012431.1/CP012431.1; plasmid ISMMS_VRE_p3:NZ_CP012435.1/CP012435.1; plasmid ISMMS_VRE_p4:NZ_CP012434.1/CP012434.1; plasmid ISMMS_VRE_p5:NZ_CP012433.1/CP012433.1	-	6	3384	3104	2016-09-07	2017-04-17	Complete Genome	ftp://ftp.ncbi.nlm.nih.gov/genomes/all/GCF/001/720/945/GCF_001720945.1_ASM172094v1	ftp://ftp.ncbi.nlm.nih.gov/genomes/all/GCA/001/720/945/GCA_001720945.1_ASM172094v1
Enterococcus faecium	ISMMS_VRE_7	20139	SAMN03988624	PRJNA292801	Terrabacteria group	Firmicutes	GCA_001721065.1	3.22135	37.6589	chromosome:NZ_CP012460.1/CP012460.1; plasmid ISMMS_VRE7_p1:NZ_CP012461.1/CP012461.1; plasmid ISMMS_VRE7_p2:NZ_CP012462.1/CP012462.1; plasmid ISMMS_VRE7_p3:NZ_CP012463.1/CP012463.1; plasmid ISMMS_VRE7_p4:NZ_CP012464.1/CP012464.1	-	5	3350	3076	2016-09-07	2017-04-17	Complete Genome	ftp://ftp.ncbi.nlm.nih.gov/genomes/all/GCF/001/721/065/GCF_001721065.1_ASM172106v1	ftp://ftp.ncbi.nlm.nih.gov/genomes/all/GCA/001/721/065/GCA_001721065.1_ASM172106v1
Enterococcus faecium	ISMMS_VRE_11	20139	SAMN03988630	PRJNA292807	Terrabacteria group	Firmicutes	GCA_001721905.1	3.1403	37.7427	chromosome:NZ_CP016163.1/CP016163.1; plasmid ISMMS_VRE11_p1:NZ_CP016164.1/CP016164.1; plasmid ISMMS_VRE11_p2:NZ_CP016165.1/CP016165.1; plasmid ISMMS_VRE11_p3:NZ_CP016166.1/CP016166.1; plasmid ISMMS_VRE11_p4:NZ_CP016167.1/CP016167.1; plasmid ISMMS_VRE11_p5:NZ_CP016168.1/CP016168.1; plasmid ISMMS_VRE11_p6:NZ_CP016169.1/CP016169.1	-	7	3245	2910	2016-09-08	2017-04-17	Complete Genome	ftp://ftp.ncbi.nlm.nih.gov/genomes/all/GCF/001/721/905/GCF_001721905.1_ASM172190v1	ftp://ftp.ncbi.nlm.nih.gov/genomes/all/GCA/001/721/905/GCA_001721905.1_ASM172190v1
Enterococcus faecium	E745	20139	SAMN04045274	PRJNA295268	Terrabacteria group	Firmicutes	GCA_001750885.1	3.16841	37.6905	chromosome:NZ_CP014529.1/CP014529.1; plasmid pl1:NZ_CP014530.1/CP014530.1; plasmid pl2:NZ_CP014531.1/CP014531.1; plasmid pl3:NZ_CP014532.1/CP014532.1; plasmid pl4:NZ_CP014533.1/CP014533.1; plasmid pl5:NZ_CP014534.1/CP014534.1; plasmid pl6:NZ_CP014535.1/CP014535.1	-	7	3279	3037	2016-10-03	2017-03-28	Complete Genome	ftp://ftp.ncbi.nlm.nih.gov/genomes/all/GCF/001/750/885/GCF_001750885.1_ASM175088v1	ftp://ftp.ncbi.nlm.nih.gov/genomes/all/GCA/001/750/885/GCA_001750885.1_ASM175088v1
Enterococcus faecium	E1	20139	SAMN06019998	PRJNA353757	Terrabacteria group	Firmicutes	GCA_001886635.1	3.20874	37.7375	chromosome:NZ_CP018065.1/CP018065.1; plasmid pE1_13:NZ_CP018068.1/CP018068.1; plasmid pE1_230:NZ_CP018066.1/CP018066.1; plasmid pE1_29:NZ_CP018067.1/CP018067.1; plasmid pE1_3:NZ_CP018069.1/CP018069.1	-	5	3332	3104	2016-11-28	2017-03-28	Complete Genome	ftp://ftp.ncbi.nlm.nih.gov/genomes/all/GCF/001/886/635/GCF_001886635.1_ASM188663v1	ftp://ftp.ncbi.nlm.nih.gov/genomes/all/GCA/001/886/635/GCA_001886635.1_ASM188663v1
Enterococcus faecium	VRE001	20139	SAMN06018903	PRJNA353653	Terrabacteria group	Firmicutes	GCA_001895905.1	3.24267	37.8111	chromosome:NZ_CP018071.1/CP018071.1; plasmid unnamed1:NZ_CP018070.1/CP018070.1; plasmid unnamed2:NZ_CP018072.1/CP018072.1; plasmid unnamed3:NZ_CP018073.1/CP018073.1	-	4	3351	3075	2016-12-09	2017-03-28	Complete Genome	ftp://ftp.ncbi.nlm.nih.gov/genomes/all/GCF/001/895/905/GCF_001895905.1_ASM189590v1	ftp://ftp.ncbi.nlm.nih.gov/genomes/all/GCA/001/895/905/GCA_001895905.1_ASM189590v1
Enterococcus faecium	ISMMS_VRE_12	20139	SAMN03988631	PRJNA292809	Terrabacteria group	Firmicutes	GCA_001953235.1	3.13059	37.793	chromosome:NZ_CP018828.1/CP018828.1; plasmid p1_ISMMS_VRE12:NZ_CP018827.1/CP018827.1; plasmid p2_ISMMS_VRE12:NZ_CP018825.1/CP018825.1; plasmid p3_ISMMS_VRE12:NZ_CP018829.1/CP018829.1; plasmid p4_ISMMS_VRE12:NZ_CP018826.1/CP018826.1	-	5	3235	2999	2017-01-17	2017-03-28	Complete Genome	ftp://ftp.ncbi.nlm.nih.gov/genomes/all/GCF/001/953/235/GCF_001953235.1_ASM195323v1	ftp://ftp.ncbi.nlm.nih.gov/genomes/all/GCA/001/953/235/GCA_001953235.1_ASM195323v1
Enterococcus faecium	ISMMS_VRE_9	20139	SAMN03988627	PRJNA292804	Terrabacteria group	Firmicutes	GCA_001953255.1	3.1267	37.7927	chromosome:NZ_CP018830.1/CP018830.1; plasmid p1_ISMMS_VRE9:NZ_CP018832.1/CP018832.1; plasmid p2_ISMMS_VRE9:NZ_CP018831.1/CP018831.1; plasmid p3_ISMMS_VRE9:NZ_CP018834.1/CP018834.1; plasmid p4_ISMMS_VRE9:NZ_CP018833.1/CP018833.1	-	5	3231	2994	2017-01-17	2017-03-28	Complete Genome	ftp://ftp.ncbi.nlm.nih.gov/genomes/all/GCF/001/953/255/GCF_001953255.1_ASM195325v1	ftp://ftp.ncbi.nlm.nih.gov/genomes/all/GCA/001/953/255/GCA_001953255.1_ASM195325v1
Enterococcus faecium	2014-VREF-41	20139	SAMN06186500	PRJNA358851	Terrabacteria group	Firmicutes	GCA_002007625.1	3.28073	37.5927	chromosome:NZ_CP019208.1/CP019208.1; plasmid unnamed1:NZ_CP019209.1/CP019209.1; plasmid unnamed2:NZ_CP019210.1/CP019210.1; plasmid unnamed3:NZ_CP019211.1/CP019211.1; plasmid unnamed4:NZ_CP019212.1/CP019212.1	-	5	3381	3115	2017-02-28	2017-03-29	Complete Genome	ftp://ftp.ncbi.nlm.nih.gov/genomes/all/GCF/002/007/625/GCF_002007625.1_ASM200762v1	ftp://ftp.ncbi.nlm.nih.gov/genomes/all/GCA/002/007/625/GCA_002007625.1_ASM200762v1
Enterococcus faecium		20139	SAMN06463381	PRJNA358851	Terrabacteria group	Firmicutes	GCA_002024245.1	3.2552	37.5091	chromosome:NZ_CP019970.1/CP019970.1; plasmid p114-1:NZ_CP019971.1/CP019971.1; plasmid p114-2:NZ_CP019972.1/CP019972.1; plasmid p114-3:NZ_CP019973.1/CP019973.1; plasmid p114-4:NZ_CP019974.1/CP019974.1; plasmid p114-5:NZ_CP019975.1/CP019975.1; plasmid p114-6:NZ_CP019976.1/CP019976.1	-	7	3386	3067	2017-03-09	2017-03-14	Complete Genome	ftp://ftp.ncbi.nlm.nih.gov/genomes/all/GCF/002/024/245/GCF_002024245.1_ASM202424v1	ftp://ftp.ncbi.nlm.nih.gov/genomes/all/GCA/002/024/245/GCA_002024245.1_ASM202424v1
Enterococcus faecium		20139	SAMN06472830	PRJNA358851	Terrabacteria group	Firmicutes	GCA_002025045.1	3.39217	37.5505	chromosome:NZ_CP019992.1/CP019992.1; plasmid p268-1:NZ_CP019993.1/CP019993.1; plasmid p268-2:NZ_CP019994.1/CP019994.1; plasmid p268-3:NZ_CP019995.1/CP019995.1	-	4	3526	3246	2017-03-13	2017-03-15	Complete Genome	ftp://ftp.ncbi.nlm.nih.gov/genomes/all/GCF/002/025/045/GCF_002025045.1_ASM202504v1	ftp://ftp.ncbi.nlm.nih.gov/genomes/all/GCA/002/025/045/GCA_002025045.1_ASM202504v1
Enterococcus faecium		20139	SAMN06472829	PRJNA358851	Terrabacteria group	Firmicutes	GCA_002025065.1	3.23847	37.6168	chromosome:NZ_CP019988.1/CP019988.1; plasmid p63-1:NZ_CP019989.1/CP019989.1; plasmid p63-2:NZ_CP019990.1/CP019990.1; plasmid p63-3:NZ_CP019991.1/CP019991.1	-	4	3335	3074	2017-03-13	2017-03-15	Complete Genome	ftp://ftp.ncbi.nlm.nih.gov/genomes/all/GCF/002/025/065/GCF_002025065.1_ASM202506v1	ftp://ftp.ncbi.nlm.nih.gov/genomes/all/GCA/002/025/065/GCA_002025065.1_ASM202506v1
Enterococcus faecium		20139	SAMEA3726417	PRJEB12395	Terrabacteria group	Firmicutes	GCA_900066025.1	2.61465	38.1	chromosome I:NZ_LN999844.1/LN999844.1	-	1	2647	2465	2016-02-02	2017-03-27	Complete Genome	ftp://ftp.ncbi.nlm.nih.gov/genomes/all/GCF/900/066/025/GCF_900066025.1_Enterococcus_faecium_E1002_isolate	ftp://ftp.ncbi.nlm.nih.gov/genomes/all/GCA/900/066/025/GCA_900066025.1_Enterococcus_faecium_E1002_isolate
Enterococcus faecium		20139	SAMEA4067785	PRJEB14733	Terrabacteria group	Firmicutes	GCA_900092475.1	3.27243	37.8244	chromosome 1:NZ_LT598663.1/LT598663.1; plasmid 2:NZ_LT598664.1/LT598664.1; plasmid 3:NZ_LT598665.1/LT598665.1; plasmid 4:NZ_LT598666.1/LT598666.1; plasmid 5:NZ_LT598667.1/LT598667.1; plasmid 6:NZ_LT598668.1/LT598668.1	-	6	3382	3137	2016-07-22	2017-03-18	Complete Genome	ftp://ftp.ncbi.nlm.nih.gov/genomes/all/GCF/900/092/475/GCF_900092475.1_Ef_aus00233	ftp://ftp.ncbi.nlm.nih.gov/genomes/all/GCA/900/092/475/GCA_900092475.1_Ef_aus00233
Enterococcus faecium	ATCC 700221	20139	SAMN04488250	PRJNA311738	Terrabacteria group	Firmicutes	GCA_001594345.1	3.15141	37.8021	chromosome:CP014449.1; plasmid unnamed1:CP014450.1; plasmid unnamed2:CP014451.1; plasmid unnamed3:CP014452.1	-	4	3145	2725	2016-03-21	2016-03-21	Complete Genome	-	ftp://ftp.ncbi.nlm.nih.gov/genomes/all/GCA/001/594/345/GCA_001594345.1_ASM159434v1
Enterococcus faecium		20139	SAMEA4357170	PRJEB13012	Terrabacteria group	Firmicutes	GCA_900094185.1	3.31203	37.6036	chromosome 1:LT603678.1; plasmid 2:LT603679.1; plasmid 3:LT603680.1; plasmid 4:LT603681.1; plasmid 5:LT603682.1	-	5	-	-	2016-07-28	2016-07-28	Complete Genome	-	ftp://ftp.ncbi.nlm.nih.gov/genomes/all/GCA/900/094/185/GCA_900094185.1_Ef_DMG1500501
Staphylococcus aureus subsp. aureus NCTC 8325	NCTC 8325	19988	SAMN02604235	PRJNA237	Terrabacteria group	Firmicutes	GCA_000013425.1	2.82136	32.9	chromosome:NC_007795.1/CP000253.1	-	1	2872	2767	2006-02-13	2016-08-03	Complete Genome	ftp://ftp.ncbi.nlm.nih.gov/genomes/all/GCF/000/013/425/GCF_000013425.1_ASM1342v1	ftp://ftp.ncbi.nlm.nih.gov/genomes/all/GCA/000/013/425/GCA_000013425.1_ASM1342v1
Staphylococcus aureus	MS4	19988	SAMN03145755	PRJNA263760	Terrabacteria group	Firmicutes	GCA_001456215.1	2.7098	32.9	chromosome:NZ_CP009828.1/CP009828.1	-	1	2809	2624	2015-12-03	2017-03-05	Complete Genome	ftp://ftp.ncbi.nlm.nih.gov/genomes/all/GCF/001/456/215/GCF_001456215.1_ASM145621v1	ftp://ftp.ncbi.nlm.nih.gov/genomes/all/GCA/001/456/215/GCA_001456215.1_ASM145621v1
Staphylococcus aureus RF122	RF122	19988	SAMEA3138186	PRJNA63	Terrabacteria group	Firmicutes	GCA_000009005.1	2.74253	32.8	chromosome:NC_007622.1/AJ938182.1	-	1	2866	2591	2005-11-24	2017-03-02	Complete Genome	ftp://ftp.ncbi.nlm.nih.gov/genomes/all/GCF/000/009/005/GCF_000009005.1_ASM900v1	ftp://ftp.ncbi.nlm.nih.gov/genomes/all/GCA/000/009/005/GCA_000009005.1_ASM900v1
Staphylococcus aureus subsp. aureus ST398	type strain:ST398	19988	SAMEA2272644	PRJEA29427	Terrabacteria group	Firmicutes	GCA_000009585.1	2.88537	32.8898	chromosome:NC_017333.1/AM990992.1; plasmid pS0385-1:NC_017334.1/AM990993.1; plasmid pS0385-2:NC_017335.1/AM990994.1; plasmid pS0385-3:NC_017336.1/AM990995.1	-	4	3010	2810	2010-01-07	2017-03-03	Complete Genome	ftp://ftp.ncbi.nlm.nih.gov/genomes/all/GCF/000/009/585/GCF_000009585.1_ASM958v1	ftp://ftp.ncbi.nlm.nih.gov/genomes/all/GCA/000/009/585/GCA_000009585.1_ASM958v1
Staphylococcus aureus subsp. aureus N315	N315	19988	SAMD00061099	PRJNA264	Terrabacteria group	Firmicutes	GCA_000009645.1	2.83947	32.7644	chromosome:NC_002745.2/BA000018.3; plasmid pN315:NC_003140.1/AP003139.1	-	2	2939	2776	2001-04-21	2017-03-02	Complete Genome	ftp://ftp.ncbi.nlm.nih.gov/genomes/all/GCF/000/009/645/GCF_000009645.1_ASM964v1	ftp://ftp.ncbi.nlm.nih.gov/genomes/all/GCA/000/009/645/GCA_000009645.1_ASM964v1
Staphylococcus aureus subsp. aureus Mu50	Mu50	19988	SAMD00061098	PRJNA263	Terrabacteria group	Firmicutes	GCA_000009665.1	2.90364	32.8654	chromosome:NC_002758.2/BA000017.4; plasmid VRSAp:NC_002774.1/AP003367.1	-	2	3038	2868	2001-10-04	2017-03-02	Complete Genome	ftp://ftp.ncbi.nlm.nih.gov/genomes/all/GCF/000/009/665/GCF_000009665.1_ASM966v1	ftp://ftp.ncbi.nlm.nih.gov/genomes/all/GCA/000/009/665/GCA_000009665.1_ASM966v1
Staphylococcus aureus subsp. aureus Mu3	Mu3	19988	SAMD00060910	PRJDA18509	Terrabacteria group	Firmicutes	GCA_000010445.1	2.88017	32.9	chromosome:NC_009782.1/AP009324.1	-	1	3007	2842	2007-09-04	2017-03-02	Complete Genome	ftp://ftp.ncbi.nlm.nih.gov/genomes/all/GCF/000/010/445/GCF_000010445.1_ASM1044v1	ftp://ftp.ncbi.nlm.nih.gov/genomes/all/GCA/000/010/445/GCA_000010445.1_ASM1044v1
Staphylococcus aureus subsp. aureus str. Newman	Newman	19988	SAMD00060913	PRJDA18801	Terrabacteria group	Firmicutes	GCA_000010465.1	2.8789	32.9	chromosome:NC_009641.1/AP009351.1	-	1	3065	2919	2007-07-03	2017-03-02	Complete Genome	ftp://ftp.ncbi.nlm.nih.gov/genomes/all/GCF/000/010/465/GCF_000010465.1_ASM1046v1	ftp://ftp.ncbi.nlm.nih.gov/genomes/all/GCA/000/010/465/GCA_000010465.1_ASM1046v1
Staphylococcus aureus subsp. aureus MW2	MW2	19988	SAMD00061104	PRJNA306	Terrabacteria group	Firmicutes	GCA_000011265.1	2.82046	32.8	chromosome:NC_003923.1/BA000033.2	-	1	2934	2778	2002-05-31	2017-03-02	Complete Genome	ftp://ftp.ncbi.nlm.nih.gov/genomes/all/GCF/000/011/265/GCF_000011265.1_ASM1126v1	ftp://ftp.ncbi.nlm.nih.gov/genomes/all/GCA/000/011/265/GCA_000011265.1_ASM1126v1
Staphylococcus aureus subsp. aureus MRSA252	MRSA252	19988	SAMEA1705935	PRJNA265	Terrabacteria group	Firmicutes	GCA_000011505.1	2.90262	32.8	chromosome:NC_002952.2/BX571856.1	-	1	3016	2819	2001-11-06	2017-03-02	Complete Genome	ftp://ftp.ncbi.nlm.nih.gov/genomes/all/GCF/000/011/505/GCF_000011505.1_ASM1150v1	ftp://ftp.ncbi.nlm.nih.gov/genomes/all/GCA/000/011/505/GCA_000011505.1_ASM1150v1
Staphylococcus aureus subsp. aureus MSSA476	MSSA476	19988	SAMEA1705922	PRJNA266	Terrabacteria group	Firmicutes	GCA_000011525.1	2.82045	32.867	chromosome:NC_002953.3/BX571857.1; plasmid pSAS:NC_005951.1/BX571858.1	-	2	2935	2770	2001-11-06	2017-03-02	Complete Genome	ftp://ftp.ncbi.nlm.nih.gov/genomes/all/GCF/000/011/525/GCF_000011525.1_ASM1152v1	ftp://ftp.ncbi.nlm.nih.gov/genomes/all/GCA/000/011/525/GCA_000011525.1_ASM1152v1
Staphylococcus aureus subsp. aureus COL	COL	19988	SAMN02603996	PRJNA238	Terrabacteria group	Firmicutes	GCA_000012045.1	2.81386	32.7956	chromosome:NC_002951.2/CP000046.1; plasmid pT181:NC_006629.2/CP000045.2	-	2	2927	2779	2001-09-14	2017-03-02	Complete Genome	ftp://ftp.ncbi.nlm.nih.gov/genomes/all/GCF/000/012/045/GCF_000012045.1_ASM1204v1	ftp://ftp.ncbi.nlm.nih.gov/genomes/all/GCA/000/012/045/GCA_000012045.1_ASM1204v1
Staphylococcus aureus subsp. aureus USA300_FPR3757	USA300_FPR3757	19988	SAMN02604150	PRJNA16313	Terrabacteria group	Firmicutes	GCA_000013465.1	2.91747	32.7392	chromosome:NC_007793.1/CP000255.1; plasmid pUSA01:NC_007790.1/CP000256.1; plasmid pUSA02:NC_007791.1/CP000257.1; plasmid pUSA03:NC_007792.1/CP000258.1	-	4	3063	2917	2006-02-10	2017-03-02	Complete Genome	ftp://ftp.ncbi.nlm.nih.gov/genomes/all/GCF/000/013/465/GCF_000013465.1_ASM1346v1	ftp://ftp.ncbi.nlm.nih.gov/genomes/all/GCA/000/013/465/GCA_000013465.1_ASM1346v1
Staphylococcus aureus subsp. aureus JH9	JH9	19988	SAMN02598343	PRJNA15757	Terrabacteria group	Firmicutes	GCA_000016805.1	2.93713	32.8658	chromosome:NC_009487.1/CP000703.1; plasmid pSJH901:NC_009477.1/CP000704.1	-	2	3095	2931	2007-05-18	2017-03-02	Complete Genome	ftp://ftp.ncbi.nlm.nih.gov/genomes/all/GCF/000/016/805/GCF_000016805.1_ASM1680v1	ftp://ftp.ncbi.nlm.nih.gov/genomes/all/GCA/000/016/805/GCA_000016805.1_ASM1680v1
Staphylococcus aureus subsp. aureus USA300_TCH1516	TCH1516	19988	SAMN00253845	PRJNA19489	Terrabacteria group	Firmicutes	GCA_000017085.1	2.90308	32.7742	chromosome:NC_010079.1/CP000730.1; plasmid pUSA01-HOU:NC_012417.1/CP001544.1; plasmid pUSA300HOUMR:NC_010063.1/CP000731.1	-	3	3061	2900	2007-11-16	2017-03-02	Complete Genome	ftp://ftp.ncbi.nlm.nih.gov/genomes/all/GCF/000/017/085/GCF_000017085.1_ASM1708v1	ftp://ftp.ncbi.nlm.nih.gov/genomes/all/GCA/000/017/085/GCA_000017085.1_ASM1708v1
Staphylococcus aureus subsp. aureus JH1	JH1	19988	SAMN02598344	PRJNA15758	Terrabacteria group	Firmicutes	GCA_000017125.1	2.93694	32.9648	chromosome:NC_009632.1/CP000736.1; plasmid pSJH101:NC_009619.1/CP000737.1	-	2	3096	2934	2007-06-28	2017-03-02	Complete Genome	ftp://ftp.ncbi.nlm.nih.gov/genomes/all/GCF/000/017/125/GCF_000017125.1_ASM1712v1	ftp://ftp.ncbi.nlm.nih.gov/genomes/all/GCA/000/017/125/GCA_000017125.1_ASM1712v1
Staphylococcus aureus subsp. aureus ED98	ED98	19988	SAMN02604165	PRJNA39547	Terrabacteria group	Firmicutes	GCA_000024585.1	2.84754	32.7742	chromosome:NC_013450.1/CP001781.1; plasmid pAVX:NC_013453.1/CP001784.1; plasmid pAVY:NC_013451.1/CP001782.1; plasmid pT181:NC_013452.1/CP001783.1	-	4	2968	2794	2009-10-27	2017-03-02	Complete Genome	ftp://ftp.ncbi.nlm.nih.gov/genomes/all/GCF/000/024/585/GCF_000024585.1_ASM2458v1	ftp://ftp.ncbi.nlm.nih.gov/genomes/all/GCA/000/024/585/GCA_000024585.1_ASM2458v1
Staphylococcus aureus 04-02981	04-02981	19988	SAMN02603764	PRJNA34809	Terrabacteria group	Firmicutes	GCA_000025145.2	2.82145	32.9	chromosome:NC_017340.1/CP001844.2	-	1	2932	2776	2010-02-03	2017-03-22	Complete Genome	ftp://ftp.ncbi.nlm.nih.gov/genomes/all/GCF/000/025/145/GCF_000025145.1_ASM2514v1	ftp://ftp.ncbi.nlm.nih.gov/genomes/all/GCA/000/025/145/GCA_000025145.2_ASM2514v1
Staphylococcus aureus subsp. aureus TW20	TW20	19988	SAMEA2272282	PRJEA36647	Terrabacteria group	Firmicutes	GCA_000027045.1	3.07581	32.7972	chromosome:NC_017331.1/FN433596.1; plasmid pTW20_1:NC_017352.1/FN433597.1; plasmid pTW20_2:NC_017332.1/FN433598.1	-	3	3254	3075	2009-11-25	2017-03-02	Complete Genome	ftp://ftp.ncbi.nlm.nih.gov/genomes/all/GCF/000/027/045/GCF_000027045.1_ASM2704v1	ftp://ftp.ncbi.nlm.nih.gov/genomes/all/GCA/000/027/045/GCA_000027045.1_ASM2704v1
Staphylococcus aureus subsp. aureus JKD6159	JKD6159	19988	SAMN02604217	PRJNA50759	Terrabacteria group	Firmicutes	GCA_000144955.1	2.83216	32.7678	chromosome:NC_017338.1/CP002114.2; plasmid pSaa6159:NC_017339.1/CP002115.1	-	2	2926	2728	2010-08-06	2017-03-02	Complete Genome	ftp://ftp.ncbi.nlm.nih.gov/genomes/all/GCF/000/144/955/GCF_000144955.1_ASM14495v1	ftp://ftp.ncbi.nlm.nih.gov/genomes/all/GCA/000/144/955/GCA_000144955.1_ASM14495v1
Staphylococcus aureus subsp. aureus str. JKD6008	JKD6008	19988	SAMN02603619	PRJNA29567	Terrabacteria group	Firmicutes	GCA_000145595.1	2.92434	32.9	chromosome:NC_017341.1/CP002120.1	-	1	3114	2903	2010-08-13	2017-03-02	Complete Genome	ftp://ftp.ncbi.nlm.nih.gov/genomes/all/GCF/000/145/595/GCF_000145595.1_ASM14559v1	ftp://ftp.ncbi.nlm.nih.gov/genomes/all/GCA/000/145/595/GCA_000145595.1_ASM14559v1
Staphylococcus aureus subsp. aureus TCH60	TCH60	19988	SAMN00002240	PRJNA31539	Terrabacteria group	Firmicutes	GCA_000159535.2	2.82717	32.8593	chromosome:NC_017342.1/CP002110.1; plasmid unnamed:NC_017345.1/CP002111.1	-	2	2907	2691	2010-11-23	2017-03-02	Complete Genome	ftp://ftp.ncbi.nlm.nih.gov/genomes/all/GCF/000/159/535/GCF_000159535.2_ASM15953v2	ftp://ftp.ncbi.nlm.nih.gov/genomes/all/GCA/000/159/535/GCA_000159535.2_ASM15953v2
Staphylococcus aureus subsp. aureus 55/2053	55/2053	19988	SAMN00103091	PRJNA34891	Terrabacteria group	Firmicutes	GCA_000160335.2	2.77737	32.8162	chromosome:NC_022113.1/CP002388.1; plasmid unnamed:NC_022126.1/CP002389.1	-	2	2878	2693	2013-08-21	2017-03-02	Complete Genome	ftp://ftp.ncbi.nlm.nih.gov/genomes/all/GCF/000/160/335/GCF_000160335.2_ASM16033v2	ftp://ftp.ncbi.nlm.nih.gov/genomes/all/GCA/000/160/335/GCA_000160335.2_ASM16033v2
Staphylococcus aureus subsp. aureus T0131	T0131	19988	SAMN02603905	PRJNA65323	Terrabacteria group	Firmicutes	GCA_000204665.1	2.9139	32.8	chromosome:NC_017347.1/CP002643.1	-	1	3056	2878	2011-04-19	2017-03-02	Complete Genome	ftp://ftp.ncbi.nlm.nih.gov/genomes/all/GCF/000/204/665/GCF_000204665.1_ASM20466v1	ftp://ftp.ncbi.nlm.nih.gov/genomes/all/GCA/000/204/665/GCA_000204665.1_ASM20466v1
Staphylococcus aureus subsp. aureus ED133	ED133	19988	SAMN02604166	PRJNA41277	Terrabacteria group	Firmicutes	GCA_000210315.1	2.83248	32.9	chromosome:NC_017337.1/CP001996.1	-	1	2962	2770	2010-06-21	2017-03-02	Complete Genome	ftp://ftp.ncbi.nlm.nih.gov/genomes/all/GCF/000/210/315/GCF_000210315.1_ASM21031v1	ftp://ftp.ncbi.nlm.nih.gov/genomes/all/GCA/000/210/315/GCA_000210315.1_ASM21031v1
Staphylococcus aureus subsp. aureus M013	M013	19988	SAMN02603643	PRJNA78007	Terrabacteria group	Firmicutes	GCA_000237125.1	2.78864	32.9	chromosome:NC_016928.1/CP003166.1	-	1	2877	2642	2011-12-12	2017-03-02	Complete Genome	ftp://ftp.ncbi.nlm.nih.gov/genomes/all/GCF/000/237/125/GCF_000237125.1_ASM23712v1	ftp://ftp.ncbi.nlm.nih.gov/genomes/all/GCA/000/237/125/GCA_000237125.1_ASM23712v1
Staphylococcus aureus subsp. aureus LGA251	LGA251	19988	SAMEA2272771	PRJEA62883	Terrabacteria group	Firmicutes	GCA_000237265.1	2.75383	32.9958	chromosome:NC_017349.1/FR821779.1; plasmid pLGA251:NC_017348.1/FR821780.1	-	2	2818	2632	2011-08-18	2017-03-02	Complete Genome	ftp://ftp.ncbi.nlm.nih.gov/genomes/all/GCF/000/237/265/GCF_000237265.1_ASM23726v1	ftp://ftp.ncbi.nlm.nih.gov/genomes/all/GCA/000/237/265/GCA_000237265.1_ASM23726v1
Staphylococcus aureus subsp. aureus 11819-97	11819-97	19988	SAMN02603886	PRJNA78269	Terrabacteria group	Firmicutes	GCA_000239235.1	2.86886	32.8704	chromosome:NC_017351.1/CP003194.1; plasmid p11819-97:NC_017350.1/CP003193.1	-	2	2986	2821	2011-12-21	2017-03-02	Complete Genome	ftp://ftp.ncbi.nlm.nih.gov/genomes/all/GCF/000/239/235/GCF_000239235.1_ASM23923v1	ftp://ftp.ncbi.nlm.nih.gov/genomes/all/GCA/000/239/235/GCA_000239235.1_ASM23923v1
Staphylococcus aureus subsp. aureus VC40	VC40	19988	SAMN02603393	PRJNA66591	Terrabacteria group	Firmicutes	GCA_000245495.1	2.69257	32.8	chromosome:NC_016912.1/CP003033.1	-	1	2790	2640	2012-02-01	2017-03-02	Complete Genome	ftp://ftp.ncbi.nlm.nih.gov/genomes/all/GCF/000/245/495/GCF_000245495.1_ASM24549v1	ftp://ftp.ncbi.nlm.nih.gov/genomes/all/GCA/000/245/495/GCA_000245495.1_ASM24549v1
Staphylococcus aureus subsp. aureus ECT-R 2		19988	SAMEA2271964	PRJEA52833	Terrabacteria group	Firmicutes	GCA_000253135.1	2.75905	32.8419	chromosome:NC_017343.1/FR714927.1; plasmid pLUH01:NC_017346.1/FR714928.1; plasmid pLUH02:NC_017344.1/FR714929.1	-	3	2851	2691	2010-11-24	2017-03-02	Complete Genome	ftp://ftp.ncbi.nlm.nih.gov/genomes/all/GCF/000/253/135/GCF_000253135.1_ASM25313v1	ftp://ftp.ncbi.nlm.nih.gov/genomes/all/GCA/000/253/135/GCA_000253135.1_ASM25313v1
Staphylococcus aureus subsp. aureus HO 5096 0412	HO 5096 0412	19988	SAMEA2272552	PRJEA71279	Terrabacteria group	Firmicutes	GCA_000284535.1	2.8323	32.8	chromosome:NC_017763.1/HE681097.1	-	1	2936	2750	2012-04-23	2017-03-02	Complete Genome	ftp://ftp.ncbi.nlm.nih.gov/genomes/all/GCF/000/284/535/GCF_000284535.1_ASM28453v1	ftp://ftp.ncbi.nlm.nih.gov/genomes/all/GCA/000/284/535/GCA_000284535.1_ASM28453v1
Staphylococcus aureus 08BA02176	08BA02176	19988	SAMN02603722	PRJNA174226	Terrabacteria group	Firmicutes	GCA_000296595.1	2.78231	32.9	chromosome:NC_018608.1/CP003808.1	-	1	2858	2671	2012-09-14	2017-03-02	Complete Genome	ftp://ftp.ncbi.nlm.nih.gov/genomes/all/GCF/000/296/595/GCF_000296595.1_ASM29659v1	ftp://ftp.ncbi.nlm.nih.gov/genomes/all/GCA/000/296/595/GCA_000296595.1_ASM29659v1
Staphylococcus aureus subsp. aureus ST228	ST228	19988	SAMEA2272458	PRJEA71349	Terrabacteria group	Firmicutes	GCA_000382965.1	2.79069	32.8912	chromosome:NC_020533.1/HE579065.1; plasmid pI4T8:NC_020534.1/HE579066.1	-	2	2883	2711	2012-10-05	2017-03-02	Complete Genome	ftp://ftp.ncbi.nlm.nih.gov/genomes/all/GCF/000/382/965/GCF_000382965.1_ASM38296v1	ftp://ftp.ncbi.nlm.nih.gov/genomes/all/GCA/000/382/965/GCA_000382965.1_ASM38296v1
Staphylococcus aureus subsp. aureus ST228	ST228	19988	SAMEA2272299	PRJEA71351	Terrabacteria group	Firmicutes	GCA_000382985.1	2.79674	32.844	chromosome:NC_020566.1/HE579067.1; plasmid pI5S5:NC_020535.1/HE579068.1	-	2	2883	2705	2012-10-05	2017-03-02	Complete Genome	ftp://ftp.ncbi.nlm.nih.gov/genomes/all/GCF/000/382/985/GCF_000382985.1_ASM38298v1	ftp://ftp.ncbi.nlm.nih.gov/genomes/all/GCA/000/382/985/GCA_000382985.1_ASM38298v1
Staphylococcus aureus subsp. aureus ST228	ST228	19988	SAMEA2272502	PRJEA71357	Terrabacteria group	Firmicutes	GCA_000383005.1	2.78309	32.8693	chromosome:NC_020568.1/HE579073.1; plasmid pI8T7:NC_020539.1/HE579074.1	-	2	2872	2701	2012-10-05	2017-03-02	Complete Genome	ftp://ftp.ncbi.nlm.nih.gov/genomes/all/GCF/000/383/005/GCF_000383005.1_ASM38300v1	ftp://ftp.ncbi.nlm.nih.gov/genomes/all/GCA/000/383/005/GCA_000383005.1_ASM38300v1
Staphylococcus aureus CA-347	CA-347	19988	SAMN02603909	PRJNA197422	Terrabacteria group	Firmicutes	GCA_000412775.1	2.87516	32.9631	chromosome:NC_021554.1/CP006044.1; plasmid unnamed:NC_021552.1/CP006045.1	-	2	2994	2809	2013-06-20	2017-03-02	Complete Genome	ftp://ftp.ncbi.nlm.nih.gov/genomes/all/GCF/000/412/775/GCF_000412775.1_ASM41277v1	ftp://ftp.ncbi.nlm.nih.gov/genomes/all/GCA/000/412/775/GCA_000412775.1_ASM41277v1
Staphylococcus aureus Bmb9393	Bmb9393	19988	SAMN02603524	PRJNA196937	Terrabacteria group	Firmicutes	GCA_000418345.1	2.98346	32.8966	chromosome:NC_021670.1/CP005288.1; plasmid pBmb9393:NC_021657.1/CP005289.1	-	2	3163	2977	2013-07-05	2017-03-02	Complete Genome	ftp://ftp.ncbi.nlm.nih.gov/genomes/all/GCF/000/418/345/GCF_000418345.1_ASM41834v1	ftp://ftp.ncbi.nlm.nih.gov/genomes/all/GCA/000/418/345/GCA_000418345.1_ASM41834v1
Staphylococcus aureus subsp. aureus Tager 104	Tager 104	19988	SAMN02393830	PRJNA213989	Terrabacteria group	Firmicutes	GCA_000452385.2	2.82084	32.9	chromosome:NZ_CP012409.1/CP012409.1	-	1	2945	2678	2016-03-08	2017-03-06	Complete Genome	ftp://ftp.ncbi.nlm.nih.gov/genomes/all/GCF/000/452/385/GCF_000452385.2_ASM45238v2	ftp://ftp.ncbi.nlm.nih.gov/genomes/all/GCA/000/452/385/GCA_000452385.2_ASM45238v2
Staphylococcus aureus subsp. aureus 6850	6850	19988	SAMN02604264	PRJNA216988	Terrabacteria group	Firmicutes	GCA_000462955.1	2.73656	32.8	chromosome:NC_022222.1/CP006706.1	-	1	2805	2593	2013-08-30	2017-03-02	Complete Genome	ftp://ftp.ncbi.nlm.nih.gov/genomes/all/GCF/000/462/955/GCF_000462955.1_ASM46295v1	ftp://ftp.ncbi.nlm.nih.gov/genomes/all/GCA/000/462/955/GCA_000462955.1_ASM46295v1
Staphylococcus aureus subsp. aureus CN1	CN1	19988	SAMN02603420	PRJNA162343	Terrabacteria group	Firmicutes	GCA_000463055.1	2.75707	32.7942	chromosome:NC_022226.1/CP003979.1; plasmid unnamed:NC_022227.1/CP003980.1; plasmid unnamed2:NC_022228.1/CP003981.1	-	3	2853	2684	2013-08-30	2017-03-02	Complete Genome	ftp://ftp.ncbi.nlm.nih.gov/genomes/all/GCF/000/463/055/GCF_000463055.1_ASM46305v1	ftp://ftp.ncbi.nlm.nih.gov/genomes/all/GCA/000/463/055/GCA_000463055.1_ASM46305v1
Staphylococcus aureus subsp. aureus SA957	SA957	19988	SAMN00996491	PRJNA167119	Terrabacteria group	Firmicutes	GCA_000470845.1	2.78954	32.9	chromosome:NC_022442.1/CP003603.1	-	1	2884	2696	2013-09-24	2017-03-02	Complete Genome	ftp://ftp.ncbi.nlm.nih.gov/genomes/all/GCF/000/470/845/GCF_000470845.1_ASM47084v1	ftp://ftp.ncbi.nlm.nih.gov/genomes/all/GCA/000/470/845/GCA_000470845.1_ASM47084v1
Staphylococcus aureus subsp. aureus SA40	SA40	19988	SAMN02603110	PRJNA167373	Terrabacteria group	Firmicutes	GCA_000470865.1	2.72831	32.9	chromosome:NC_022443.1/CP003604.1	-	1	2794	2606	2013-09-24	2017-03-02	Complete Genome	ftp://ftp.ncbi.nlm.nih.gov/genomes/all/GCF/000/470/865/GCF_000470865.1_ASM47086v1	ftp://ftp.ncbi.nlm.nih.gov/genomes/all/GCA/000/470/865/GCA_000470865.1_ASM47086v1
Staphylococcus aureus subsp. aureus Z172	Z172	19988	SAMN02370325	PRJNA222409	Terrabacteria group	Firmicutes	GCA_000485885.1	3.0183	32.798	chromosome:NC_022604.1/CP006838.1; plasmid pZ172_1:NC_022610.1/CP006839.1; plasmid pZ172_2:NC_022605.1/CP006840.1	-	3	3203	3014	2013-10-29	2017-03-02	Complete Genome	ftp://ftp.ncbi.nlm.nih.gov/genomes/all/GCF/000/485/885/GCF_000485885.1_ASM48588v1	ftp://ftp.ncbi.nlm.nih.gov/genomes/all/GCA/000/485/885/GCA_000485885.1_ASM48588v1
Staphylococcus aureus USA300-ISMMS1	USA300-ISMMS1	19988	SAMN03081531	PRJNA237099	Terrabacteria group	Firmicutes	GCA_000568455.1	2.9512	32.7746	chromosome:NZ_CP007176.1/CP007176.1; plasmid pUSA01-ISMMS:NZ_CP007177.1/CP007177.1; plasmid pUSA02-ISMMS:NZ_CP007178.1/CP007178.1	-	3	3122	2954	2014-02-12	2017-03-03	Complete Genome	ftp://ftp.ncbi.nlm.nih.gov/genomes/all/GCF/000/568/455/GCF_000568455.1_ASM56845v1	ftp://ftp.ncbi.nlm.nih.gov/genomes/all/GCA/000/568/455/GCA_000568455.1_ASM56845v1
Staphylococcus aureus	502A	19988	SAMN02690781	PRJNA240093	Terrabacteria group	Firmicutes	GCA_000597965.1	2.78769	32.8538	chromosome:NZ_CP007454.1/CP007454.1; plasmid unnamed:NZ_CP007455.1/CP007455.1	-	2	2910	2749	2014-03-19	2017-03-03	Complete Genome	ftp://ftp.ncbi.nlm.nih.gov/genomes/all/GCF/000/597/965/GCF_000597965.1_ASM59796v1	ftp://ftp.ncbi.nlm.nih.gov/genomes/all/GCA/000/597/965/GCA_000597965.1_ASM59796v1
Staphylococcus aureus	NRS 100	19988	SAMN02700075	PRJNA231221	Terrabacteria group	Firmicutes	GCA_000626615.1	2.82309	32.8	chromosome:NZ_CP007539.1/CP007539.1	-	1	2933	2762	2014-04-11	2017-03-03	Complete Genome	ftp://ftp.ncbi.nlm.nih.gov/genomes/all/GCF/000/626/615/GCF_000626615.1_ASM62661v1	ftp://ftp.ncbi.nlm.nih.gov/genomes/all/GCA/000/626/615/GCA_000626615.1_ASM62661v1
Staphylococcus aureus subsp. aureus	H-EMRSA-15	19988	SAMN02767598	PRJNA246435	Terrabacteria group	Firmicutes	GCA_000695215.1	2.84632	32.8	chromosome:NZ_CP007659.1/CP007659.1	-	1	2951	2775	2014-05-20	2017-03-04	Complete Genome	ftp://ftp.ncbi.nlm.nih.gov/genomes/all/GCF/000/695/215/GCF_000695215.1_ASM69521v1	ftp://ftp.ncbi.nlm.nih.gov/genomes/all/GCA/000/695/215/GCA_000695215.1_ASM69521v1
Staphylococcus aureus	UA-S391_USA300	19988	SAMN02777327	PRJNA246435	Terrabacteria group	Firmicutes	GCA_000695875.1	2.87292	32.8	chromosome:NZ_CP007690.1/CP007690.1	-	1	3022	2867	2014-05-27	2017-03-03	Complete Genome	ftp://ftp.ncbi.nlm.nih.gov/genomes/all/GCF/000/695/875/GCF_000695875.1_ASM69587v1	ftp://ftp.ncbi.nlm.nih.gov/genomes/all/GCA/000/695/875/GCA_000695875.1_ASM69587v1
Staphylococcus aureus subsp. aureus SA268	SA268	19988	SAMN02261725	PRJNA213166	Terrabacteria group	Firmicutes	GCA_000737615.1	2.8339	32.9	chromosome:NZ_CP006630.1/CP006630.1	-	1	2950	2753	2014-08-04	2017-03-04	Complete Genome	ftp://ftp.ncbi.nlm.nih.gov/genomes/all/GCF/000/737/615/GCF_000737615.1_ASM73761v1	ftp://ftp.ncbi.nlm.nih.gov/genomes/all/GCA/000/737/615/GCA_000737615.1_ASM73761v1
Staphylococcus aureus	2395 USA500	19988	SAMN03290990	PRJNA240091	Terrabacteria group	Firmicutes	GCA_000746505.1	2.98805	32.8642	chromosome:NZ_CP007499.1/CP007499.1; plasmid pUSA500:NZ_CP007500.1/CP007500.1	-	2	3187	3009	2014-08-29	2017-03-04	Complete Genome	ftp://ftp.ncbi.nlm.nih.gov/genomes/all/GCF/000/746/505/GCF_000746505.1_ASM74650v1	ftp://ftp.ncbi.nlm.nih.gov/genomes/all/GCA/000/746/505/GCA_000746505.1_ASM74650v1
Staphylococcus aureus subsp. aureus	ATCC 25923	19988	SAMN03009478	PRJNA259557	Terrabacteria group	Firmicutes	GCA_000756205.1	2.80634	32.8784	chromosome:NZ_CP009361.1/CP009361.1; plasmid pS1945:NZ_CP009362.1/CP009362.1	-	2	2894	2714	2014-09-18	2017-03-04	Complete Genome	ftp://ftp.ncbi.nlm.nih.gov/genomes/all/GCF/000/756/205/GCF_000756205.1_ASM75620v1	ftp://ftp.ncbi.nlm.nih.gov/genomes/all/GCA/000/756/205/GCA_000756205.1_ASM75620v1
Staphylococcus aureus subsp. aureus	Gv69	19988	SAMN03144721	PRJNA264181	Terrabacteria group	Firmicutes	GCA_000769575.1	3.04621	32.9	chromosome:NZ_CP009681.1/CP009681.1	-	1	3264	3016	2014-10-28	2017-03-04	Complete Genome	ftp://ftp.ncbi.nlm.nih.gov/genomes/all/GCF/000/769/575/GCF_000769575.1_ASM76957v1	ftp://ftp.ncbi.nlm.nih.gov/genomes/all/GCA/000/769/575/GCA_000769575.1_ASM76957v1
Staphylococcus aureus subsp. aureus	FORC_001	19988	SAMN03140315	PRJNA259937	Terrabacteria group	Firmicutes	GCA_000772025.1	2.88602	32.8	chromosome:NZ_CP009554.1/CP009554.1	-	1	3001	2795	2014-11-05	2017-03-04	Complete Genome	ftp://ftp.ncbi.nlm.nih.gov/genomes/all/GCF/000/772/025/GCF_000772025.1_ASM77202v1	ftp://ftp.ncbi.nlm.nih.gov/genomes/all/GCA/000/772/025/GCA_000772025.1_ASM77202v1
Staphylococcus aureus	29b_MRSA	19988	SAMN03251897	PRJNA268517	Terrabacteria group	Firmicutes	GCA_000815045.1	2.87277	32.8	chromosome:NZ_CP010295.1/CP010295.1	-	1	3016	2873	2015-01-06	2017-03-04	Complete Genome	ftp://ftp.ncbi.nlm.nih.gov/genomes/all/GCF/000/815/045/GCF_000815045.1_ASM81504v1	ftp://ftp.ncbi.nlm.nih.gov/genomes/all/GCA/000/815/045/GCA_000815045.1_ASM81504v1
Staphylococcus aureus	31b_MRSA	19988	SAMN03251898	PRJNA268517	Terrabacteria group	Firmicutes	GCA_000815085.1	2.87278	32.8	chromosome:NZ_CP010296.1/CP010296.1	-	1	3016	2873	2015-01-06	2017-03-04	Complete Genome	ftp://ftp.ncbi.nlm.nih.gov/genomes/all/GCF/000/815/085/GCF_000815085.1_ASM81508v1	ftp://ftp.ncbi.nlm.nih.gov/genomes/all/GCA/000/815/085/GCA_000815085.1_ASM81508v1
Staphylococcus aureus	33b	19988	SAMN03251894	PRJNA268517	Terrabacteria group	Firmicutes	GCA_000815125.1	2.87276	32.8	chromosome:NZ_CP010297.1/CP010297.1	-	1	3016	2873	2015-01-06	2017-03-04	Complete Genome	ftp://ftp.ncbi.nlm.nih.gov/genomes/all/GCF/000/815/125/GCF_000815125.1_ASM81512v1	ftp://ftp.ncbi.nlm.nih.gov/genomes/all/GCA/000/815/125/GCA_000815125.1_ASM81512v1
Staphylococcus aureus	26b_MRSA	19988	SAMN03251899	PRJNA268517	Terrabacteria group	Firmicutes	GCA_000815165.1	2.87278	32.8	chromosome:NZ_CP010298.1/CP010298.1	-	1	3016	2872	2015-01-06	2017-03-04	Complete Genome	ftp://ftp.ncbi.nlm.nih.gov/genomes/all/GCF/000/815/165/GCF_000815165.1_ASM81516v1	ftp://ftp.ncbi.nlm.nih.gov/genomes/all/GCA/000/815/165/GCA_000815165.1_ASM81516v1
Staphylococcus aureus	25b_MRSA	19988	SAMN03251895	PRJNA268517	Terrabacteria group	Firmicutes	GCA_000815205.1	2.87278	32.8	chromosome:NZ_CP010299.1/CP010299.1	-	1	3016	2874	2015-01-06	2017-03-04	Complete Genome	ftp://ftp.ncbi.nlm.nih.gov/genomes/all/GCF/000/815/205/GCF_000815205.1_ASM81520v1	ftp://ftp.ncbi.nlm.nih.gov/genomes/all/GCA/000/815/205/GCA_000815205.1_ASM81520v1
Staphylococcus aureus	27b_MRSA	19988	SAMN03251896	PRJNA268517	Terrabacteria group	Firmicutes	GCA_000815245.1	2.87277	32.8	chromosome:NZ_CP010300.1/CP010300.1	-	1	3016	2873	2015-01-06	2017-03-04	Complete Genome	ftp://ftp.ncbi.nlm.nih.gov/genomes/all/GCF/000/815/245/GCF_000815245.1_ASM81524v1	ftp://ftp.ncbi.nlm.nih.gov/genomes/all/GCA/000/815/245/GCA_000815245.1_ASM81524v1
Staphylococcus aureus subsp. aureus ST772-MRSA-V	DAR4145	19988	SAMN03268345	PRJNA270689	Terrabacteria group	Firmicutes	GCA_000828035.1	2.86051	32.8	chromosome:NZ_CP010526.1/CP010526.1	-	1	2971	2806	2015-01-20	2017-03-04	Complete Genome	ftp://ftp.ncbi.nlm.nih.gov/genomes/all/GCF/000/828/035/GCF_000828035.1_ASM82803v1	ftp://ftp.ncbi.nlm.nih.gov/genomes/all/GCA/000/828/035/GCA_000828035.1_ASM82803v1
Staphylococcus aureus	ILRI_Eymole1/1	19988	SAMEA2743223	PRJEB6577	Terrabacteria group	Firmicutes	GCA_000953255.1	2.8743	32.9	chromosome I:NZ_LN626917.1/LN626917.1	-	1	3011	2799	2014-10-30	2017-03-04	Complete Genome	ftp://ftp.ncbi.nlm.nih.gov/genomes/all/GCF/000/953/255/GCF_000953255.1_Staphylococcus_aureus_Sa_ILRI_217	ftp://ftp.ncbi.nlm.nih.gov/genomes/all/GCA/000/953/255/GCA_000953255.1_Staphylococcus_aureus_Sa_ILRI_217
Staphylococcus aureus subsp. aureus ST228	ST228	19988	SAMEA3283121	PRJEA71343	Terrabacteria group	Firmicutes	GCA_000967325.1	2.79036	32.8912	chromosome:NC_020529.1/HE579059.1; plasmid pI1T1:NC_020530.1/HE579060.1	-	2	2881	2714	2012-10-05	2017-03-04	Complete Genome	ftp://ftp.ncbi.nlm.nih.gov/genomes/all/GCF/000/967/325/GCF_000967325.1_ASM96732v1	ftp://ftp.ncbi.nlm.nih.gov/genomes/all/GCA/000/967/325/GCA_000967325.1_ASM96732v1
Staphylococcus aureus subsp. aureus ST228	ST228	19988	SAMEA3283122	PRJEA71345	Terrabacteria group	Firmicutes	GCA_000967345.1	2.79037	32.8912	chromosome:NC_020564.1/HE579061.1; plasmid pI2T2:NC_020531.1/HE579062.1	-	2	2881	2710	2012-10-05	2017-03-04	Complete Genome	ftp://ftp.ncbi.nlm.nih.gov/genomes/all/GCF/000/967/345/GCF_000967345.1_ASM96734v1	ftp://ftp.ncbi.nlm.nih.gov/genomes/all/GCA/000/967/345/GCA_000967345.1_ASM96734v1
Staphylococcus aureus subsp. aureus ST228	ST228	19988	SAMEA3283122	PRJEA71347	Terrabacteria group	Firmicutes	GCA_000967365.1	2.79207	32.8931	chromosome:NC_020532.1/HE579063.1; plasmid pI3T3:NC_020565.1/HE579064.1	-	2	2883	2707	2012-10-05	2017-03-04	Complete Genome	ftp://ftp.ncbi.nlm.nih.gov/genomes/all/GCF/000/967/365/GCF_000967365.1_ASM96736v1	ftp://ftp.ncbi.nlm.nih.gov/genomes/all/GCA/000/967/365/GCA_000967365.1_ASM96736v1
Staphylococcus aureus subsp. aureus ST228	ST228	19988	SAMEA3283124	PRJEA71353	Terrabacteria group	Firmicutes	GCA_000967385.1	2.79217	32.893	chromosome:NC_020536.1/HE579069.1; plasmid pI6T6:NC_020567.1/HE579070.1	-	2	2882	2709	2012-10-05	2017-03-04	Complete Genome	ftp://ftp.ncbi.nlm.nih.gov/genomes/all/GCF/000/967/385/GCF_000967385.1_ASM96738v1	ftp://ftp.ncbi.nlm.nih.gov/genomes/all/GCA/000/967/385/GCA_000967385.1_ASM96738v1
Staphylococcus aureus subsp. aureus ST228	ST228	19988	SAMEA3283125	PRJEA71355	Terrabacteria group	Firmicutes	GCA_000967405.1	2.78302	32.8693	chromosome:NC_020537.1/HE579071.1; plasmid pI7S6:NC_020538.1/HE579072.1	-	2	2872	2698	2012-10-05	2017-03-04	Complete Genome	ftp://ftp.ncbi.nlm.nih.gov/genomes/all/GCF/000/967/405/GCF_000967405.1_ASM96740v1	ftp://ftp.ncbi.nlm.nih.gov/genomes/all/GCA/000/967/405/GCA_000967405.1_ASM96740v1
Staphylococcus aureus	FCFHV36	19988	SAMN03444404	PRJNA279236	Terrabacteria group	Firmicutes	GCA_000969225.1	2.84981	32.9	chromosome:NZ_CP011147.1/CP011147.1	-	1	2974	2820	2015-04-06	2017-03-04	Complete Genome	ftp://ftp.ncbi.nlm.nih.gov/genomes/all/GCF/000/969/225/GCF_000969225.1_ASM96922v1	ftp://ftp.ncbi.nlm.nih.gov/genomes/all/GCA/000/969/225/GCA_000969225.1_ASM96922v1
Staphylococcus aureus	M121	19988	SAMN02746692	PRJNA246311	Terrabacteria group	Firmicutes	GCA_001021875.1	2.91655	32.8664	chromosome:NZ_CP007670.1/CP007670.1; plasmid pM121:NZ_CP007671.1/CP007671.1	-	2	3092	2927	2015-06-08	2017-03-04	Complete Genome	ftp://ftp.ncbi.nlm.nih.gov/genomes/all/GCF/001/021/875/GCF_001021875.1_ASM102187v1	ftp://ftp.ncbi.nlm.nih.gov/genomes/all/GCA/001/021/875/GCA_001021875.1_ASM102187v1
Staphylococcus aureus	CA15	19988	SAMN02767179	PRJNA246386	Terrabacteria group	Firmicutes	GCA_001021895.1	2.86428	32.7616	chromosome:NZ_CP007674.1/CP007674.1; plasmid pCA15:NZ_CP007675.1/CP007675.1	-	2	3010	2847	2015-06-08	2017-03-04	Complete Genome	ftp://ftp.ncbi.nlm.nih.gov/genomes/all/GCF/001/021/895/GCF_001021895.1_ASM102189v1	ftp://ftp.ncbi.nlm.nih.gov/genomes/all/GCA/001/021/895/GCA_001021895.1_ASM102189v1
Staphylococcus aureus	RKI4	19988	SAMN03699895	PRJNA284222	Terrabacteria group	Firmicutes	GCA_001027045.1	2.74356	32.7693	chromosome:NZ_CP011528.1/CP011528.1; plasmid unnamed:NZ_CP011529.1/CP011529.1	-	2	2864	2664	2015-06-03	2017-03-04	Complete Genome	ftp://ftp.ncbi.nlm.nih.gov/genomes/all/GCF/001/027/045/GCF_001027045.1_ASM102704v1	ftp://ftp.ncbi.nlm.nih.gov/genomes/all/GCA/001/027/045/GCA_001027045.1_ASM102704v1
Staphylococcus aureus subsp. aureus DSM 20231	DSM 20231	19988	SAMN03651231	PRJNA283471	Terrabacteria group	Firmicutes	GCA_001027105.1	2.78256	32.8783	chromosome:NZ_CP011526.1/CP011526.1; plasmid unnamed:NZ_CP011527.1/CP011527.1	-	2	2896	2755	2015-06-03	2017-03-04	Complete Genome	ftp://ftp.ncbi.nlm.nih.gov/genomes/all/GCF/001/027/105/GCF_001027105.1_ASM102710v1	ftp://ftp.ncbi.nlm.nih.gov/genomes/all/GCA/001/027/105/GCA_001027105.1_ASM102710v1
Staphylococcus aureus	CA12	19988	SAMN02767090	PRJNA246373	Terrabacteria group	Firmicutes	GCA_001045795.2	2.86537	32.7624	chromosome:NZ_CP007672.1/CP007672.1; plasmid pCA12:NZ_CP007673.1/CP007673.1	-	2	3011	2849	2015-10-23	2017-03-05	Complete Genome	ftp://ftp.ncbi.nlm.nih.gov/genomes/all/GCF/001/045/795/GCF_001045795.2_ASM104579v2	ftp://ftp.ncbi.nlm.nih.gov/genomes/all/GCA/001/045/795/GCA_001045795.2_ASM104579v2
Staphylococcus aureus	HUV05	19988	SAMN02767311	PRJNA246401	Terrabacteria group	Firmicutes	GCA_001045995.2	2.91559	32.7153	chromosome:NZ_CP007676.1/CP007676.1; plasmid pHUV05-01:NZ_CP007677.1/CP007677.1; plasmid pHUV05-02:NZ_CP007678.1/CP007678.1; plasmid pHUV05-03:NZ_CP007679.1/CP007679.1	-	4	3069	2894	2015-10-23	2017-03-05	Complete Genome	ftp://ftp.ncbi.nlm.nih.gov/genomes/all/GCF/001/045/995/GCF_001045995.2_ASM104599v2	ftp://ftp.ncbi.nlm.nih.gov/genomes/all/GCA/001/045/995/GCA_001045995.2_ASM104599v2
Staphylococcus aureus	V2200	19988	SAMN02743812	PRJNA246185	Terrabacteria group	Firmicutes	GCA_001046095.2	2.87437	32.8592	chromosome:NZ_CP007657.1/CP007657.1; plasmid pV2200:NZ_CP007658.1/CP007658.1	-	2	3021	2849	2015-10-23	2017-03-05	Complete Genome	ftp://ftp.ncbi.nlm.nih.gov/genomes/all/GCF/001/046/095/GCF_001046095.2_ASM104609v2	ftp://ftp.ncbi.nlm.nih.gov/genomes/all/GCA/001/046/095/GCA_001046095.2_ASM104609v2
Staphylococcus aureus subsp. aureus	USA300_2014.C01	19988	SAMN03787328	PRJNA287576	Terrabacteria group	Firmicutes	GCA_001183705.1	2.94564	32.7789	chromosome:NZ_CP012119.1/CP012119.1; plasmid unnamed:NZ_CP012118.1/CP012118.1	-	2	3124	2960	2015-07-21	2017-03-04	Complete Genome	ftp://ftp.ncbi.nlm.nih.gov/genomes/all/GCF/001/183/705/GCF_001183705.1_ASM118370v1	ftp://ftp.ncbi.nlm.nih.gov/genomes/all/GCA/001/183/705/GCA_001183705.1_ASM118370v1
Staphylococcus aureus subsp. aureus	USA300_2014.C02	19988	SAMN03787340	PRJNA287791	Terrabacteria group	Firmicutes	GCA_001183725.1	2.92653	32.7306	chromosome:NZ_CP012120.1/CP012120.1; plasmid unnamed:NZ_CP012121.1/CP012121.1	-	2	3081	2914	2015-07-21	2017-03-04	Complete Genome	ftp://ftp.ncbi.nlm.nih.gov/genomes/all/GCF/001/183/725/GCF_001183725.1_ASM118372v1	ftp://ftp.ncbi.nlm.nih.gov/genomes/all/GCA/001/183/725/GCA_001183725.1_ASM118372v1
Staphylococcus aureus	HOU1444-VR	19988	SAMN03092273	PRJNA294307	Terrabacteria group	Firmicutes	GCA_001278745.1	2.89373	32.846	chromosome:NZ_CP012593.1/CP012593.1; plasmid pVR-MSSA_01:NZ_CP012594.1/CP012594.1; plasmid pVR-MSSA_02:NZ_CP012595.1/CP012595.1; plasmid pVR-MSSA_03:NZ_CP012596.1/CP012596.1	-	4	3039	2854	2015-09-04	2017-03-05	Complete Genome	ftp://ftp.ncbi.nlm.nih.gov/genomes/all/GCF/001/278/745/GCF_001278745.1_ASM127874v1	ftp://ftp.ncbi.nlm.nih.gov/genomes/all/GCA/001/278/745/GCA_001278745.1_ASM127874v1
Staphylococcus aureus	SA564	19988	SAMN03267711	PRJNA270620	Terrabacteria group	Firmicutes	GCA_001281145.1	2.81081	32.8447	chromosome:NZ_CP010890.1/CP010890.1; plasmid pSA564:NZ_CP010891.1/CP010891.1	-	2	2918	2761	2015-09-11	2017-03-05	Complete Genome	ftp://ftp.ncbi.nlm.nih.gov/genomes/all/GCF/001/281/145/GCF_001281145.1_ASM128114v1	ftp://ftp.ncbi.nlm.nih.gov/genomes/all/GCA/001/281/145/GCA_001281145.1_ASM128114v1
Staphylococcus aureus subsp. aureus	GR2	19988	SAMN03267304	PRJNA270571	Terrabacteria group	Firmicutes	GCA_001296985.1	2.82417	32.8644	chromosome:NZ_CP010402.1/CP010402.1; plasmid pGR2A:NZ_CP010403.1/CP010403.1; plasmid pGR2B:NZ_CP010404.1/CP010404.1	-	3	2924	2760	2015-09-22	2017-03-05	Complete Genome	ftp://ftp.ncbi.nlm.nih.gov/genomes/all/GCF/001/296/985/GCF_001296985.1_ASM129698v1	ftp://ftp.ncbi.nlm.nih.gov/genomes/all/GCA/001/296/985/GCA_001296985.1_ASM129698v1
Staphylococcus aureus	BA01611	19988	SAMN04008874	PRJNA293604	Terrabacteria group	Firmicutes	GCA_001298325.2	2.88586	32.9	chromosome:NZ_CP019945.1/CP019945.1	-	1	3041	2850	2017-02-27	2017-04-01	Complete Genome	ftp://ftp.ncbi.nlm.nih.gov/genomes/all/GCF/001/298/325/GCF_001298325.2_ASM129832v2	ftp://ftp.ncbi.nlm.nih.gov/genomes/all/GCA/001/298/325/GCA_001298325.2_ASM129832v2
Staphylococcus aureus subsp. aureus	JS395	19988	SAMN03777299	PRJNA287201	Terrabacteria group	Firmicutes	GCA_001307235.1	2.88961	32.8586	chromosome:NZ_CP012756.1/CP012756.1; plasmid unnamed:NZ_CP012757.1/CP012757.1	-	2	2974	2758	2015-10-06	2017-03-05	Complete Genome	ftp://ftp.ncbi.nlm.nih.gov/genomes/all/GCF/001/307/235/GCF_001307235.1_ASM130723v1	ftp://ftp.ncbi.nlm.nih.gov/genomes/all/GCA/001/307/235/GCA_001307235.1_ASM130723v1
Staphylococcus aureus	XQ	19988	SAMN04253017	PRJNA301649	Terrabacteria group	Firmicutes	GCA_001444345.1	2.80359	32.8	chromosome:NZ_CP013137.1/CP013137.1	-	1	2932	2671	2015-11-17	2017-03-05	Complete Genome	ftp://ftp.ncbi.nlm.nih.gov/genomes/all/GCF/001/444/345/GCF_001444345.1_ASM144434v1	ftp://ftp.ncbi.nlm.nih.gov/genomes/all/GCA/001/444/345/GCA_001444345.1_ASM144434v1
Staphylococcus aureus	NCTC13435	19988	SAMEA2479566	PRJEB6403	Terrabacteria group	Firmicutes	GCA_001457495.1	2.80917	32.89	chromosome 1:NZ_LN831036.1/LN831036.1; plasmid 2:NZ_LN831037.1/LN831037.1; plasmid 3:NZ_LN831038.1/LN831038.1	-	3	2907	2739	2015-03-22	2017-03-05	Complete Genome	ftp://ftp.ncbi.nlm.nih.gov/genomes/all/GCF/001/457/495/GCF_001457495.1_NCTC13435	ftp://ftp.ncbi.nlm.nih.gov/genomes/all/GCA/001/457/495/GCA_001457495.1_NCTC13435
Staphylococcus aureus	RIVM1295	19988	SAMN04325935	PRJNA305475	Terrabacteria group	Firmicutes	GCA_001465635.1	2.78249	32.9943	chromosome:NZ_CP013616.1/CP013616.1; plasmid pRIVM1295-1:NZ_CP013617.1/CP013617.1; plasmid pRIVM1295-2:NZ_CP013618.1/CP013618.1	-	3	2858	2673	2015-12-14	2017-03-05	Complete Genome	ftp://ftp.ncbi.nlm.nih.gov/genomes/all/GCF/001/465/635/GCF_001465635.1_ASM146563v1	ftp://ftp.ncbi.nlm.nih.gov/genomes/all/GCA/001/465/635/GCA_001465635.1_ASM146563v1
Staphylococcus aureus	RIVM1607	19988	SAMN04325938	PRJNA305475	Terrabacteria group	Firmicutes	GCA_001465675.1	2.77101	32.9014	chromosome:NZ_CP013619.1/CP013619.1; plasmid pRIVM1607:NZ_CP013620.1/CP013620.1	-	2	2833	2658	2015-12-14	2017-03-05	Complete Genome	ftp://ftp.ncbi.nlm.nih.gov/genomes/all/GCF/001/465/675/GCF_001465675.1_ASM146567v1	ftp://ftp.ncbi.nlm.nih.gov/genomes/all/GCA/001/465/675/GCA_001465675.1_ASM146567v1
Staphylococcus aureus	RIVM3897	19988	SAMN04325940	PRJNA305475	Terrabacteria group	Firmicutes	GCA_001465755.1	2.89454	33	chromosome:NZ_CP013621.1/CP013621.1	-	1	3006	2815	2015-12-14	2017-03-05	Complete Genome	ftp://ftp.ncbi.nlm.nih.gov/genomes/all/GCF/001/465/755/GCF_001465755.1_ASM146575v1	ftp://ftp.ncbi.nlm.nih.gov/genomes/all/GCA/001/465/755/GCA_001465755.1_ASM146575v1
Staphylococcus aureus subsp. aureus	Gv51	19988	SAMN03835466	PRJNA288680	Terrabacteria group	Firmicutes	GCA_001515665.1	2.99003	32.8967	chromosome:NZ_CP012015.1/CP012015.1; plasmid pGv51:NZ_CP012016.1/CP012016.1	-	2	3169	2949	2016-01-15	2017-03-05	Complete Genome	ftp://ftp.ncbi.nlm.nih.gov/genomes/all/GCF/001/515/665/GCF_001515665.1_ASM151566v1	ftp://ftp.ncbi.nlm.nih.gov/genomes/all/GCA/001/515/665/GCA_001515665.1_ASM151566v1
Staphylococcus aureus subsp. aureus	Be62	19988	SAMN03765155	PRJNA286121	Terrabacteria group	Firmicutes	GCA_001515685.1	3.00124	32.8971	chromosome:NZ_CP012013.1/CP012013.1; plasmid pBe62:NZ_CP012014.1/CP012014.1	-	2	3174	2972	2016-01-15	2017-03-05	Complete Genome	ftp://ftp.ncbi.nlm.nih.gov/genomes/all/GCF/001/515/685/GCF_001515685.1_ASM151568v1	ftp://ftp.ncbi.nlm.nih.gov/genomes/all/GCA/001/515/685/GCA_001515685.1_ASM151568v1
Staphylococcus aureus subsp. aureus	Gv88	19988	SAMN03835488	PRJNA288682	Terrabacteria group	Firmicutes	GCA_001515705.1	2.99092	32.8966	chromosome:NZ_CP012018.1/CP012018.1; plasmid pGv88:NZ_CP012017.1/CP012017.1	-	2	3169	2972	2016-01-15	2017-03-05	Complete Genome	ftp://ftp.ncbi.nlm.nih.gov/genomes/all/GCF/001/515/705/GCF_001515705.1_ASM151570v1	ftp://ftp.ncbi.nlm.nih.gov/genomes/all/GCA/001/515/705/GCA_001515705.1_ASM151570v1
Staphylococcus aureus subsp. aureus	HC1340	19988	SAMN03835492	PRJNA288685	Terrabacteria group	Firmicutes	GCA_001515745.1	3.04655	32.9	chromosome:NZ_CP012011.1/CP012011.1	-	1	3246	3054	2016-01-15	2017-03-05	Complete Genome	ftp://ftp.ncbi.nlm.nih.gov/genomes/all/GCF/001/515/745/GCF_001515745.1_ASM151574v1	ftp://ftp.ncbi.nlm.nih.gov/genomes/all/GCA/001/515/745/GCA_001515745.1_ASM151574v1
Staphylococcus aureus subsp. aureus	HC1335	19988	SAMN03835494	PRJNA288686	Terrabacteria group	Firmicutes	GCA_001515765.1	2.97637	32.9	chromosome:NZ_CP012012.1/CP012012.1	-	1	3154	2942	2016-01-15	2017-03-05	Complete Genome	ftp://ftp.ncbi.nlm.nih.gov/genomes/all/GCF/001/515/765/GCF_001515765.1_ASM151576v1	ftp://ftp.ncbi.nlm.nih.gov/genomes/all/GCA/001/515/765/GCA_001515765.1_ASM151576v1
Staphylococcus aureus	FDA209P	19988	SAMD00039082	PRJDB4160	Terrabacteria group	Firmicutes	GCA_001548295.1	2.80322	32.8784	chromosome Unknown:NZ_AP014942.1/AP014942.1; plasmid pFDA209P:NZ_AP014943.1/AP014943.1	-	2	2912	2732	2015-09-25	2017-03-05	Complete Genome	ftp://ftp.ncbi.nlm.nih.gov/genomes/all/GCF/001/548/295/GCF_001548295.1_ASM154829v1	ftp://ftp.ncbi.nlm.nih.gov/genomes/all/GCA/001/548/295/GCA_001548295.1_ASM154829v1
Staphylococcus aureus	MI	19988	SAMD00044982	PRJDB4467	Terrabacteria group	Firmicutes	GCA_001548415.1	2.91635	32.8347	chromosome Unknown:NZ_AP017320.1/AP017320.1; plasmid pMI:NZ_AP017321.1/AP017321.1	-	2	3063	2895	2016-01-16	2017-03-05	Complete Genome	ftp://ftp.ncbi.nlm.nih.gov/genomes/all/GCF/001/548/415/GCF_001548415.1_ASM154841v1	ftp://ftp.ncbi.nlm.nih.gov/genomes/all/GCA/001/548/415/GCA_001548415.1_ASM154841v1
Staphylococcus aureus subsp. aureus	TMUS2126	19988	SAMD00020283	PRJDB3193	Terrabacteria group	Firmicutes	GCA_001549655.1	2.77016	32.8	chromosome Unknown:NZ_AP014652.1/AP014652.1	-	1	2871	2692	2015-03-24	2017-03-05	Complete Genome	ftp://ftp.ncbi.nlm.nih.gov/genomes/all/GCF/001/549/655/GCF_001549655.1_ASM154965v1	ftp://ftp.ncbi.nlm.nih.gov/genomes/all/GCA/001/549/655/GCA_001549655.1_ASM154965v1
Staphylococcus aureus subsp. aureus	TMUS2134	19988	SAMD00020284	PRJDB3193	Terrabacteria group	Firmicutes	GCA_001549675.1	2.77016	32.8	chromosome Unknown:NZ_AP014653.1/AP014653.1	-	1	2871	2692	2015-03-24	2017-03-05	Complete Genome	ftp://ftp.ncbi.nlm.nih.gov/genomes/all/GCF/001/549/675/GCF_001549675.1_ASM154967v1	ftp://ftp.ncbi.nlm.nih.gov/genomes/all/GCA/001/549/675/GCA_001549675.1_ASM154967v1
Staphylococcus aureus	FDAARGOS_159	19988	SAMN03996304	PRJNA231221	Terrabacteria group	Firmicutes	GCA_001558795.1	2.83917	32.8345	chromosome:NZ_CP014064.1/CP014064.1; plasmid unnamed:NZ_CP014063.1/CP014063.1	-	2	2959	2794	2016-02-11	2017-03-05	Complete Genome	ftp://ftp.ncbi.nlm.nih.gov/genomes/all/GCF/001/558/795/GCF_001558795.1_ASM155879v1	ftp://ftp.ncbi.nlm.nih.gov/genomes/all/GCA/001/558/795/GCA_001558795.1_ASM155879v1
Staphylococcus aureus	FORC_012	19988	SAMN03387935	PRJNA277068	Terrabacteria group	Firmicutes	GCA_001580495.1	2.81542	32.9	chromosome:NZ_CP010998.1/CP010998.1	-	1	2925	2760	2016-03-07	2017-03-05	Complete Genome	ftp://ftp.ncbi.nlm.nih.gov/genomes/all/GCF/001/580/495/GCF_001580495.1_ASM158049v1	ftp://ftp.ncbi.nlm.nih.gov/genomes/all/GCA/001/580/495/GCA_001580495.1_ASM158049v1
Staphylococcus aureus	UTSW MRSA 55	19988	SAMN04254471	PRJNA273427	Terrabacteria group	Firmicutes	GCA_001580515.1	3.03979	32.6901	chromosome:NZ_CP013231.1/CP013231.1; plasmid UTSW55_1:NZ_CP013227.1/CP013227.1; plasmid UTSW55_2:NZ_CP013228.1/CP013228.1; plasmid UTSW55_3:NZ_CP013229.1/CP013229.1; plasmid UTSW55_4:NZ_CP013230.1/CP013230.1	-	5	3228	2976	2016-03-07	2017-03-05	Complete Genome	ftp://ftp.ncbi.nlm.nih.gov/genomes/all/GCF/001/580/515/GCF_001580515.1_ASM158051v1	ftp://ftp.ncbi.nlm.nih.gov/genomes/all/GCA/001/580/515/GCA_001580515.1_ASM158051v1
Staphylococcus aureus	MCRF184	19988	SAMN02953006	PRJNA39571	Terrabacteria group	Firmicutes	GCA_001594205.1	2.66466	32.9	chromosome:NZ_CP014791.1/CP014791.1	-	1	2717	2558	2016-03-21	2017-03-06	Complete Genome	ftp://ftp.ncbi.nlm.nih.gov/genomes/all/GCF/001/594/205/GCF_001594205.1_ASM159420v1	ftp://ftp.ncbi.nlm.nih.gov/genomes/all/GCA/001/594/205/GCA_001594205.1_ASM159420v1
Staphylococcus aureus	ST20130940	19988	SAMN04166494	PRJNA298753	Terrabacteria group	Firmicutes	GCA_001611325.1	2.70036	32.8655	chromosome:NZ_CP012979.1/CP012979.1; plasmid pST20130940:NZ_CP012980.1/CP012980.1	-	2	2774	2606	2016-04-05	2017-03-06	Complete Genome	ftp://ftp.ncbi.nlm.nih.gov/genomes/all/GCF/001/611/325/GCF_001611325.1_ASM161132v1	ftp://ftp.ncbi.nlm.nih.gov/genomes/all/GCA/001/611/325/GCA_001611325.1_ASM161132v1
Staphylococcus aureus	ST20130941	19988	SAMN04166543	PRJNA298754	Terrabacteria group	Firmicutes	GCA_001611345.1	2.67888	32.9	chromosome:NZ_CP012978.1/CP012978.1	-	1	2746	2579	2016-04-05	2017-03-06	Complete Genome	ftp://ftp.ncbi.nlm.nih.gov/genomes/all/GCF/001/611/345/GCF_001611345.1_ASM161134v1	ftp://ftp.ncbi.nlm.nih.gov/genomes/all/GCA/001/611/345/GCA_001611345.1_ASM161134v1
Staphylococcus aureus	ST20130942	19988	SAMN04166544	PRJNA298756	Terrabacteria group	Firmicutes	GCA_001611365.1	2.76713	32.7725	chromosome:NZ_CP012976.1/CP012976.1; plasmid pST20130942:NZ_CP012977.1/CP012977.1	-	2	2869	2704	2016-04-05	2017-03-06	Complete Genome	ftp://ftp.ncbi.nlm.nih.gov/genomes/all/GCF/001/611/365/GCF_001611365.1_ASM161136v1	ftp://ftp.ncbi.nlm.nih.gov/genomes/all/GCA/001/611/365/GCA_001611365.1_ASM161136v1
Staphylococcus aureus	ST20130943	19988	SAMN04166545	PRJNA298761	Terrabacteria group	Firmicutes	GCA_001611385.1	2.7672	32.7725	chromosome:NZ_CP012974.1/CP012974.1; plasmid pST20130943:NZ_CP012975.1/CP012975.1	-	2	2869	2703	2016-04-05	2017-03-06	Complete Genome	ftp://ftp.ncbi.nlm.nih.gov/genomes/all/GCF/001/611/385/GCF_001611385.1_ASM161138v1	ftp://ftp.ncbi.nlm.nih.gov/genomes/all/GCA/001/611/385/GCA_001611385.1_ASM161138v1
Staphylococcus aureus	ST20130938	19988	SAMN04166246	PRJNA298722	Terrabacteria group	Firmicutes	GCA_001611405.1	2.74688	32.8662	chromosome:NZ_CP012972.1/CP012972.1; plasmid pST20130938:NZ_CP012973.1/CP012973.1	-	2	2847	2682	2016-04-05	2017-03-06	Complete Genome	ftp://ftp.ncbi.nlm.nih.gov/genomes/all/GCF/001/611/405/GCF_001611405.1_ASM161140v1	ftp://ftp.ncbi.nlm.nih.gov/genomes/all/GCA/001/611/405/GCA_001611405.1_ASM161140v1
Staphylococcus aureus	ST20130939	19988	SAMN04166389	PRJNA298748	Terrabacteria group	Firmicutes	GCA_001611425.1	2.74683	32.8662	chromosome:NZ_CP012970.1/CP012970.1; plasmid pST20130939:NZ_CP012971.1/CP012971.1	-	2	2844	2677	2016-04-05	2017-03-06	Complete Genome	ftp://ftp.ncbi.nlm.nih.gov/genomes/all/GCF/001/611/425/GCF_001611425.1_ASM161142v1	ftp://ftp.ncbi.nlm.nih.gov/genomes/all/GCA/001/611/425/GCA_001611425.1_ASM161142v1
Staphylococcus aureus	RIVM6519	19988	SAMN04590098	PRJNA317948	Terrabacteria group	Firmicutes	GCA_001618305.1	2.79346	32.8988	chromosome:NZ_CP015173.1/CP015173.1; plasmid pRIVM6519-1:NZ_CP015174.1/CP015174.1; plasmid pRIVM6519-2:NZ_CP015175.1/CP015175.1	-	3	2888	2752	2016-04-11	2017-03-06	Complete Genome	ftp://ftp.ncbi.nlm.nih.gov/genomes/all/GCF/001/618/305/GCF_001618305.1_ASM161830v1	ftp://ftp.ncbi.nlm.nih.gov/genomes/all/GCA/001/618/305/GCA_001618305.1_ASM161830v1
Staphylococcus aureus	ZJ5499	19988	SAMN03742530	PRJNA285271	Terrabacteria group	Firmicutes	GCA_001640885.1	2.84809	32.8	chromosome:NZ_CP011685.1/CP011685.1	-	1	2970	2802	2016-05-09	2017-03-06	Complete Genome	ftp://ftp.ncbi.nlm.nih.gov/genomes/all/GCF/001/640/885/GCF_001640885.1_ASM164088v1	ftp://ftp.ncbi.nlm.nih.gov/genomes/all/GCA/001/640/885/GCA_001640885.1_ASM164088v1
Staphylococcus aureus	NCCP14558	19988	SAMN04219574	PRJNA300829	Terrabacteria group	Firmicutes	GCA_001640905.1	2.97988	32.9643	chromosome:NZ_CP013953.1/CP013953.1; plasmid pNCCP14558:NZ_CP013954.1/CP013954.1	-	2	3133	2913	2016-05-09	2017-03-06	Complete Genome	ftp://ftp.ncbi.nlm.nih.gov/genomes/all/GCF/001/640/905/GCF_001640905.1_ASM164090v1	ftp://ftp.ncbi.nlm.nih.gov/genomes/all/GCA/001/640/905/GCA_001640905.1_ASM164090v1
Staphylococcus aureus	NCCP14562	19988	SAMN03955396	PRJNA300829	Terrabacteria group	Firmicutes	GCA_001640925.1	2.9356	32.8647	chromosome:NZ_CP013955.1/CP013955.1; plasmid pNCCP14562:NZ_CP013956.1/CP013956.1	-	2	3057	2868	2016-05-09	2017-03-06	Complete Genome	ftp://ftp.ncbi.nlm.nih.gov/genomes/all/GCF/001/640/925/GCF_001640925.1_ASM164092v1	ftp://ftp.ncbi.nlm.nih.gov/genomes/all/GCA/001/640/925/GCA_001640925.1_ASM164092v1
Staphylococcus aureus	V521	19988	SAMN04219577	PRJNA300829	Terrabacteria group	Firmicutes	GCA_001641025.1	3.11428	32.8028	chromosome:NZ_CP013957.1/CP013957.1; plasmid pV521:NZ_CP013958.1/CP013958.1	-	2	3312	3091	2016-05-09	2017-03-06	Complete Genome	ftp://ftp.ncbi.nlm.nih.gov/genomes/all/GCF/001/641/025/GCF_001641025.1_ASM164102v1	ftp://ftp.ncbi.nlm.nih.gov/genomes/all/GCA/001/641/025/GCA_001641025.1_ASM164102v1
Staphylococcus aureus	08-02119	19988	SAMN04939716	PRJNA321000	Terrabacteria group	Firmicutes	GCA_001656045.1	2.79689	32.9	chromosome:NZ_CP015645.1/CP015645.1	-	1	2913	2747	2016-06-03	2017-03-06	Complete Genome	ftp://ftp.ncbi.nlm.nih.gov/genomes/all/GCF/001/656/045/GCF_001656045.1_ASM165604v1	ftp://ftp.ncbi.nlm.nih.gov/genomes/all/GCA/001/656/045/GCA_001656045.1_ASM165604v1
Staphylococcus aureus	08-02300	19988	SAMN04939717	PRJNA321000	Terrabacteria group	Firmicutes	GCA_001656075.1	2.74281	32.9	chromosome:NZ_CP015646.1/CP015646.1	-	1	2827	2667	2016-06-03	2017-03-06	Complete Genome	ftp://ftp.ncbi.nlm.nih.gov/genomes/all/GCF/001/656/075/GCF_001656075.1_ASM165607v1	ftp://ftp.ncbi.nlm.nih.gov/genomes/all/GCA/001/656/075/GCA_001656075.1_ASM165607v1
Staphylococcus aureus	FORC_027	19988	SAMN04046233	PRJNA295337	Terrabacteria group	Firmicutes	GCA_001725965.1	2.90338	32.9	chromosome:NZ_CP012692.1/CP012692.1	-	1	3036	2872	2016-09-14	2017-03-06	Complete Genome	ftp://ftp.ncbi.nlm.nih.gov/genomes/all/GCF/001/725/965/GCF_001725965.1_ASM172596v1	ftp://ftp.ncbi.nlm.nih.gov/genomes/all/GCA/001/725/965/GCA_001725965.1_ASM172596v1
Staphylococcus aureus	FORC_026	19988	SAMN04243988	PRJNA301211	Terrabacteria group	Firmicutes	GCA_001879545.1	2.71926	32.8	chromosome:NZ_CP013132.1/CP013132.1	-	1	2786	2623	2016-11-16	2017-03-06	Complete Genome	ftp://ftp.ncbi.nlm.nih.gov/genomes/all/GCF/001/879/545/GCF_001879545.1_ASM187954v1	ftp://ftp.ncbi.nlm.nih.gov/genomes/all/GCA/001/879/545/GCA_001879545.1_ASM187954v1
Staphylococcus aureus	SA40TW	19988	SAMN04263915	PRJNA302097	Terrabacteria group	Firmicutes	GCA_001880265.1	2.77185	32.9	chromosome:NZ_CP013182.1/CP013182.1	-	1	2856	2618	2016-11-17	2017-03-06	Complete Genome	ftp://ftp.ncbi.nlm.nih.gov/genomes/all/GCF/001/880/265/GCF_001880265.1_ASM188026v1	ftp://ftp.ncbi.nlm.nih.gov/genomes/all/GCA/001/880/265/GCA_001880265.1_ASM188026v1
Staphylococcus aureus subsp. aureus	LA-MRSA ST398	19988	SAMN04276964	PRJNA302644	Terrabacteria group	Firmicutes	GCA_001887075.1	2.8414	32.997	chromosome:NZ_CP013218.1/CP013218.1; plasmid paadD:NZ_CP014695.1/CP014695.1; plasmid plinE154:NZ_CP014694.1/CP014694.1	-	3	2942	2767	2016-11-28	2017-03-06	Complete Genome	ftp://ftp.ncbi.nlm.nih.gov/genomes/all/GCF/001/887/075/GCF_001887075.1_ASM188707v1	ftp://ftp.ncbi.nlm.nih.gov/genomes/all/GCA/001/887/075/GCA_001887075.1_ASM188707v1
Staphylococcus aureus subsp. aureus	HG001	19988	SAMN06062108	PRJNA355085	Terrabacteria group	Firmicutes	GCA_001900185.1	2.81977	32.9	chromosome:NZ_CP018205.1/CP018205.1	-	1	2992	2862	2016-12-12	2017-03-06	Complete Genome	ftp://ftp.ncbi.nlm.nih.gov/genomes/all/GCF/001/900/185/GCF_001900185.1_ASM190018v1	ftp://ftp.ncbi.nlm.nih.gov/genomes/all/GCA/001/900/185/GCA_001900185.1_ASM190018v1
Staphylococcus aureus	SJTUF_J27	19988	SAMN06200256	PRJNA353940	Terrabacteria group	Firmicutes	GCA_001956755.1	2.80476	32.9	chromosome:NZ_CP019117.1/CP019117.1	-	1	2898	2714	2017-01-18	2017-03-06	Complete Genome	ftp://ftp.ncbi.nlm.nih.gov/genomes/all/GCF/001/956/755/GCF_001956755.1_ASM195675v1	ftp://ftp.ncbi.nlm.nih.gov/genomes/all/GCA/001/956/755/GCA_001956755.1_ASM195675v1
Staphylococcus aureus subsp. aureus	USA300_SUR1	19988	SAMN06238073	PRJNA260675	Terrabacteria group	Firmicutes	GCA_001956815.1	2.93497	32.7744	chromosome:NZ_CP009423.1/CP009423.1; plasmid pSUR1A:NZ_CP009424.1/CP009424.1; plasmid pSUR1B:NZ_CP009425.1/CP009425.1	-	3	3117	2949	2017-01-18	2017-03-15	Complete Genome	ftp://ftp.ncbi.nlm.nih.gov/genomes/all/GCF/001/956/815/GCF_001956815.1_ASM195681v1	ftp://ftp.ncbi.nlm.nih.gov/genomes/all/GCA/001/956/815/GCA_001956815.1_ASM195681v1
Staphylococcus aureus subsp. aureus	UCI62	19988	SAMN06046111	PRJNA354450	Terrabacteria group	Firmicutes	GCA_001975005.1	2.92724	32.8789	chromosome:NZ_CP018766.1/CP018766.1; plasmid pUCI62:NZ_CP018767.1/CP018767.1	-	2	3062	2890	2017-01-30	2017-03-21	Complete Genome	ftp://ftp.ncbi.nlm.nih.gov/genomes/all/GCF/001/975/005/GCF_001975005.1_ASM197500v1	ftp://ftp.ncbi.nlm.nih.gov/genomes/all/GCA/001/975/005/GCA_001975005.1_ASM197500v1
Staphylococcus aureus subsp. aureus	UCI 28	19988	SAMN06046106	PRJNA354449	Terrabacteria group	Firmicutes	GCA_001975045.1	2.86258	32.8457	chromosome:NZ_CP018768.1/CP018768.1; plasmid pUCI28:NZ_CP018769.1/CP018769.1	-	2	2976	2804	2017-01-30	2017-03-06	Complete Genome	ftp://ftp.ncbi.nlm.nih.gov/genomes/all/GCF/001/975/045/GCF_001975045.1_ASM197504v1	ftp://ftp.ncbi.nlm.nih.gov/genomes/all/GCA/001/975/045/GCA_001975045.1_ASM197504v1
Staphylococcus aureus	SR434	19988	SAMN06277866	PRJNA369164	Terrabacteria group	Firmicutes	GCA_001986135.1	2.83971	32.8599	chromosome:NZ_CP019563.1/CP019563.1; plasmid pSR01:NZ_CP019564.1/CP019564.1; plasmid pSR02:NZ_CP019565.1/CP019565.1; plasmid pSR03:NZ_CP019566.1/CP019566.1; plasmid pSR04:NZ_CP019567.1/CP019567.1	-	5	2971	2808	2017-02-06	2017-03-06	Complete Genome	ftp://ftp.ncbi.nlm.nih.gov/genomes/all/GCF/001/986/135/GCF_001986135.1_ASM198613v1	ftp://ftp.ncbi.nlm.nih.gov/genomes/all/GCA/001/986/135/GCA_001986135.1_ASM198613v1
Staphylococcus aureus	USA300-SUR9	19988	SAMN04497603	PRJNA312385	Terrabacteria group	Firmicutes	GCA_002000565.1	2.95398	32.7737	chromosome:NZ_CP014392.1/CP014392.1; plasmid pUSA01-1-SUR9:NZ_CP014393.1/CP014393.1; plasmid pUSA04-2-SUR9:NZ_CP014394.1/CP014394.1; plasmid pUSA05-1-SUR9:NZ_CP014395.1/CP014395.1; plasmid pUSA06-1-SUR9:NZ_CP014396.1/CP014396.1	-	5	3132	2964	2017-02-16	2017-03-06	Complete Genome	ftp://ftp.ncbi.nlm.nih.gov/genomes/all/GCF/002/000/565/GCF_002000565.1_ASM200056v1	ftp://ftp.ncbi.nlm.nih.gov/genomes/all/GCA/002/000/565/GCA_002000565.1_ASM200056v1
Staphylococcus aureus	USA300-SUR10	19988	SAMN04497604	PRJNA312385	Terrabacteria group	Firmicutes	GCA_002000585.1	2.95398	32.7737	chromosome:NZ_CP014397.1/CP014397.1; plasmid pUSA01-1-SUR10:NZ_CP014398.1/CP014398.1; plasmid pUSA04-2-SUR10:NZ_CP014399.1/CP014399.1; plasmid pUSA05-1-SUR10:NZ_CP014400.1/CP014400.1; plasmid pUSA06-1-SUR10:NZ_CP014401.1/CP014401.1	-	5	3132	2964	2017-02-16	2017-03-06	Complete Genome	ftp://ftp.ncbi.nlm.nih.gov/genomes/all/GCF/002/000/585/GCF_002000585.1_ASM200058v1	ftp://ftp.ncbi.nlm.nih.gov/genomes/all/GCA/002/000/585/GCA_002000585.1_ASM200058v1
Staphylococcus aureus	USA300-SUR11	19988	SAMN04497605	PRJNA312385	Terrabacteria group	Firmicutes	GCA_002000605.1	2.95398	32.7737	chromosome:NZ_CP014402.1/CP014402.1; plasmid pUSA01-1-SUR11:NZ_CP014403.1/CP014403.1; plasmid pUSA04-2-SUR11:NZ_CP014404.1/CP014404.1; plasmid pUSA05-1-SUR11:NZ_CP014405.1/CP014405.1; plasmid pUSA06-1-SUR11:NZ_CP014406.1/CP014406.1	-	5	3132	2964	2017-02-16	2017-03-06	Complete Genome	ftp://ftp.ncbi.nlm.nih.gov/genomes/all/GCF/002/000/605/GCF_002000605.1_ASM200060v1	ftp://ftp.ncbi.nlm.nih.gov/genomes/all/GCA/002/000/605/GCA_002000605.1_ASM200060v1
Staphylococcus aureus	USA300-SUR12	19988	SAMN04497606	PRJNA312385	Terrabacteria group	Firmicutes	GCA_002000625.1	2.90342	32.7785	chromosome:NZ_CP014407.1/CP014407.1; plasmid pUSA04-1-SUR12:NZ_CP014408.1/CP014408.1	-	2	3061	2895	2017-02-16	2017-03-06	Complete Genome	ftp://ftp.ncbi.nlm.nih.gov/genomes/all/GCF/002/000/625/GCF_002000625.1_ASM200062v1	ftp://ftp.ncbi.nlm.nih.gov/genomes/all/GCA/002/000/625/GCA_002000625.1_ASM200062v1
Staphylococcus aureus	USA300-SUR13	19988	SAMN04497607	PRJNA312385	Terrabacteria group	Firmicutes	GCA_002000645.1	2.94991	32.7746	chromosome:NZ_CP014409.1/CP014409.1; plasmid pUSA01-1-SUR13:NZ_CP014410.1/CP014410.1; plasmid pUSA04-1-SUR13:NZ_CP014411.1/CP014411.1	-	3	3128	2967	2017-02-16	2017-03-06	Complete Genome	ftp://ftp.ncbi.nlm.nih.gov/genomes/all/GCF/002/000/645/GCF_002000645.1_ASM200064v1	ftp://ftp.ncbi.nlm.nih.gov/genomes/all/GCA/002/000/645/GCA_002000645.1_ASM200064v1
Staphylococcus aureus	USA300-SUR14	19988	SAMN04497608	PRJNA312385	Terrabacteria group	Firmicutes	GCA_002000665.1	2.95002	32.7746	chromosome:NZ_CP014412.1/CP014412.1; plasmid pUSA01-1-SUR14:NZ_CP014413.1/CP014413.1; plasmid pUSA04-1-SUR14:NZ_CP014414.1/CP014414.1	-	3	3131	2970	2017-02-16	2017-03-06	Complete Genome	ftp://ftp.ncbi.nlm.nih.gov/genomes/all/GCF/002/000/665/GCF_002000665.1_ASM200066v1	ftp://ftp.ncbi.nlm.nih.gov/genomes/all/GCA/002/000/665/GCA_002000665.1_ASM200066v1
Staphylococcus aureus	USA300-SUR15	19988	SAMN04497609	PRJNA312385	Terrabacteria group	Firmicutes	GCA_002000685.1	2.98509	32.7166	chromosome:NZ_CP014415.1/CP014415.1; plasmid pUSA04-1-SUR15:NZ_CP014416.1/CP014416.1; plasmid pUSA05-1-SUR15:NZ_CP014417.1/CP014417.1; plasmid pUSA07-1-SUR15:NZ_CP014418.1/CP014418.1; plasmid pUSA08-1-SUR15:NZ_CP014419.1/CP014419.1	-	5	3172	3007	2017-02-16	2017-03-06	Complete Genome	ftp://ftp.ncbi.nlm.nih.gov/genomes/all/GCF/002/000/685/GCF_002000685.1_ASM200068v1	ftp://ftp.ncbi.nlm.nih.gov/genomes/all/GCA/002/000/685/GCA_002000685.1_ASM200068v1
Staphylococcus aureus	USA300-SUR16	19988	SAMN04497610	PRJNA312385	Terrabacteria group	Firmicutes	GCA_002000705.1	2.95002	32.7746	chromosome:NZ_CP014420.1/CP014420.1; plasmid pUSA01-1-SUR16:NZ_CP014421.1/CP014421.1; plasmid pUSA04-1-SUR16:NZ_CP014422.1/CP014422.1	-	3	3131	2970	2017-02-16	2017-03-06	Complete Genome	ftp://ftp.ncbi.nlm.nih.gov/genomes/all/GCF/002/000/705/GCF_002000705.1_ASM200070v1	ftp://ftp.ncbi.nlm.nih.gov/genomes/all/GCA/002/000/705/GCA_002000705.1_ASM200070v1
Staphylococcus aureus	USA300-SUR17	19988	SAMN04497611	PRJNA312385	Terrabacteria group	Firmicutes	GCA_002000725.1	2.95002	32.7746	chromosome:NZ_CP014423.1/CP014423.1; plasmid pUSA01-1-SUR17:NZ_CP014424.1/CP014424.1; plasmid pUSA04-1-SUR17:NZ_CP014425.1/CP014425.1	-	3	3132	2970	2017-02-16	2017-03-06	Complete Genome	ftp://ftp.ncbi.nlm.nih.gov/genomes/all/GCF/002/000/725/GCF_002000725.1_ASM200072v1	ftp://ftp.ncbi.nlm.nih.gov/genomes/all/GCA/002/000/725/GCA_002000725.1_ASM200072v1
Staphylococcus aureus	USA300-SUR18	19988	SAMN04497612	PRJNA312385	Terrabacteria group	Firmicutes	GCA_002000745.1	2.95002	32.7746	chromosome:NZ_CP014426.1/CP014426.1; plasmid pUSA01-1-SUR18:NZ_CP014427.1/CP014427.1; plasmid pUSA04-1-SUR18:NZ_CP014428.1/CP014428.1	-	3	3131	2970	2017-02-16	2017-03-09	Complete Genome	ftp://ftp.ncbi.nlm.nih.gov/genomes/all/GCF/002/000/745/GCF_002000745.1_ASM200074v1	ftp://ftp.ncbi.nlm.nih.gov/genomes/all/GCA/002/000/745/GCA_002000745.1_ASM200074v1
Staphylococcus aureus	USA300-SUR19	19988	SAMN04497613	PRJNA312385	Terrabacteria group	Firmicutes	GCA_002000765.1	2.95002	32.7746	chromosome:NZ_CP014429.1/CP014429.1; plasmid pUSA01-1-SUR19:NZ_CP014430.1/CP014430.1; plasmid pUSA04-1-SUR19:NZ_CP014431.1/CP014431.1	-	3	3131	2970	2017-02-16	2017-03-06	Complete Genome	ftp://ftp.ncbi.nlm.nih.gov/genomes/all/GCF/002/000/765/GCF_002000765.1_ASM200076v1	ftp://ftp.ncbi.nlm.nih.gov/genomes/all/GCA/002/000/765/GCA_002000765.1_ASM200076v1
Staphylococcus aureus	USA300-SUR20	19988	SAMN04497614	PRJNA312385	Terrabacteria group	Firmicutes	GCA_002000785.1	2.94564	32.7745	chromosome:NZ_CP014432.1/CP014432.1; plasmid pUSA01-1-SUR20:NZ_CP014433.1/CP014433.1; plasmid pUSA04-1-SUR20:NZ_CP014434.1/CP014434.1	-	3	3124	2958	2017-02-16	2017-03-09	Complete Genome	ftp://ftp.ncbi.nlm.nih.gov/genomes/all/GCF/002/000/785/GCF_002000785.1_ASM200078v1	ftp://ftp.ncbi.nlm.nih.gov/genomes/all/GCA/002/000/785/GCA_002000785.1_ASM200078v1
Staphylococcus aureus	USA300-SUR21	19988	SAMN04497615	PRJNA312385	Terrabacteria group	Firmicutes	GCA_002000805.1	2.94991	32.7746	chromosome:NZ_CP014435.1/CP014435.1; plasmid pUSA01-1-SUR21:NZ_CP014436.1/CP014436.1; plasmid pUSA04-1-SUR21:NZ_CP014437.1/CP014437.1	-	3	3127	2966	2017-02-16	2017-03-06	Complete Genome	ftp://ftp.ncbi.nlm.nih.gov/genomes/all/GCF/002/000/805/GCF_002000805.1_ASM200080v1	ftp://ftp.ncbi.nlm.nih.gov/genomes/all/GCA/002/000/805/GCA_002000805.1_ASM200080v1
Staphylococcus aureus	USA300-SUR22	19988	SAMN04497616	PRJNA312385	Terrabacteria group	Firmicutes	GCA_002000825.1	2.94564	32.7745	chromosome:NZ_CP014438.1/CP014438.1; plasmid pUSA01-1-SUR22:NZ_CP014439.1/CP014439.1; plasmid pUSA04-1-SUR22:NZ_CP014440.1/CP014440.1	-	3	3124	2959	2017-02-16	2017-03-06	Complete Genome	ftp://ftp.ncbi.nlm.nih.gov/genomes/all/GCF/002/000/825/GCF_002000825.1_ASM200082v1	ftp://ftp.ncbi.nlm.nih.gov/genomes/all/GCA/002/000/825/GCA_002000825.1_ASM200082v1
Staphylococcus aureus	USA300-SUR23	19988	SAMN04497617	PRJNA312385	Terrabacteria group	Firmicutes	GCA_002000845.1	2.94564	32.7745	chromosome:NZ_CP014441.1/CP014441.1; plasmid pUSA01-1-SUR23:NZ_CP014442.1/CP014442.1; plasmid pUSA04-1-SUR23:NZ_CP014443.1/CP014443.1	-	3	3124	2959	2017-02-16	2017-03-06	Complete Genome	ftp://ftp.ncbi.nlm.nih.gov/genomes/all/GCF/002/000/845/GCF_002000845.1_ASM200084v1	ftp://ftp.ncbi.nlm.nih.gov/genomes/all/GCA/002/000/845/GCA_002000845.1_ASM200084v1
Staphylococcus aureus	USA300-SUR24	19988	SAMN04497618	PRJNA312385	Terrabacteria group	Firmicutes	GCA_002000865.1	2.98509	32.7166	chromosome:NZ_CP014444.1/CP014444.1; plasmid pUSA04-1-SUR24:NZ_CP014445.1/CP014445.1; plasmid pUSA05-1-SUR24:NZ_CP014446.1/CP014446.1; plasmid pUSA07-1-SUR24:NZ_CP014447.1/CP014447.1; plasmid pUSA08-1-SUR24:NZ_CP014448.1/CP014448.1	-	5	3172	3007	2017-02-16	2017-03-06	Complete Genome	ftp://ftp.ncbi.nlm.nih.gov/genomes/all/GCF/002/000/865/GCF_002000865.1_ASM200086v1	ftp://ftp.ncbi.nlm.nih.gov/genomes/all/GCA/002/000/865/GCA_002000865.1_ASM200086v1
Staphylococcus aureus	08S00974	19988	SAMN06480668	PRJNA378150	Terrabacteria group	Firmicutes	GCA_002025125.1	2.8027	32.9	chromosome:NZ_CP020019.1/CP020019.1	-	1	2879	2707	2017-03-13	2017-03-15	Complete Genome	ftp://ftp.ncbi.nlm.nih.gov/genomes/all/GCF/002/025/125/GCF_002025125.1_ASM202512v1	ftp://ftp.ncbi.nlm.nih.gov/genomes/all/GCA/002/025/125/GCA_002025125.1_ASM202512v1
Staphylococcus aureus subsp. aureus	ATCC 6538	19988	SAMN06480665	PRJNA378149	Terrabacteria group	Firmicutes	GCA_002025145.1	2.80061	32.8783	chromosome:NZ_CP020020.1/CP020020.1; plasmid unnamed1:NZ_CP020021.1/CP020021.1	-	2	2908	2732	2017-03-13	2017-03-15	Complete Genome	ftp://ftp.ncbi.nlm.nih.gov/genomes/all/GCF/002/025/145/GCF_002025145.1_ASM202514v1	ftp://ftp.ncbi.nlm.nih.gov/genomes/all/GCA/002/025/145/GCA_002025145.1_ASM202514v1
Staphylococcus aureus	JE2	19988	SAMN06677988	PRJNA381486	Terrabacteria group	Firmicutes	GCA_002085525.1	2.8744	32.8	chromosome:NZ_CP020619.1/CP020619.1	-	1	3020	2864	2017-04-11	2017-04-13	Complete Genome	ftp://ftp.ncbi.nlm.nih.gov/genomes/all/GCF/002/085/525/GCF_002085525.1_ASM208552v1	ftp://ftp.ncbi.nlm.nih.gov/genomes/all/GCA/002/085/525/GCA_002085525.1_ASM208552v1
Staphylococcus aureus	C2406	19988	SAMN05860146	PRJNA345240	Terrabacteria group	Firmicutes	GCA_002088995.1	2.87885	32.8	chromosome:NZ_CP019590.1/CP019590.1	-	1	3026	2870	2017-04-13	2017-04-17	Complete Genome	ftp://ftp.ncbi.nlm.nih.gov/genomes/all/GCF/002/088/995/GCF_002088995.1_ASM208899v1	ftp://ftp.ncbi.nlm.nih.gov/genomes/all/GCA/002/088/995/GCA_002088995.1_ASM208899v1
Staphylococcus aureus	293G	19988	SAMN06251153	PRJNA362943	Terrabacteria group	Firmicutes	GCA_002089035.1	2.74553	32.9	chromosome:NZ_CP019591.1/CP019591.1	-	1	2827	2645	2017-04-13	2017-04-17	Complete Genome	ftp://ftp.ncbi.nlm.nih.gov/genomes/all/GCF/002/089/035/GCF_002089035.1_ASM208903v1	ftp://ftp.ncbi.nlm.nih.gov/genomes/all/GCA/002/089/035/GCA_002089035.1_ASM208903v1
Staphylococcus aureus	GD5	19988	SAMN06274061	PRJNA368923	Terrabacteria group	Firmicutes	GCA_002089055.1	2.78475	32.9	chromosome:NZ_CP019592.1/CP019592.1	-	1	2854	2666	2017-04-13	2017-04-17	Complete Genome	ftp://ftp.ncbi.nlm.nih.gov/genomes/all/GCF/002/089/055/GCF_002089055.1_ASM208905v1	ftp://ftp.ncbi.nlm.nih.gov/genomes/all/GCA/002/089/055/GCA_002089055.1_ASM208905v1
Staphylococcus aureus	GD705	19988	SAMN06274062	PRJNA368953	Terrabacteria group	Firmicutes	GCA_002089075.1	2.83214	32.9	chromosome:NZ_CP019593.1/CP019593.1	-	1	2940	2738	2017-04-13	2017-04-17	Complete Genome	ftp://ftp.ncbi.nlm.nih.gov/genomes/all/GCF/002/089/075/GCF_002089075.1_ASM208907v1	ftp://ftp.ncbi.nlm.nih.gov/genomes/all/GCA/002/089/075/GCA_002089075.1_ASM208907v1
Staphylococcus aureus	GD1677	19988	SAMN06274241	PRJNA368959	Terrabacteria group	Firmicutes	GCA_002089095.1	2.81324	32.9	chromosome:NZ_CP019595.1/CP019595.1	-	1	2884	2689	2017-04-13	2017-04-17	Complete Genome	ftp://ftp.ncbi.nlm.nih.gov/genomes/all/GCF/002/089/095/GCF_002089095.1_ASM208909v1	ftp://ftp.ncbi.nlm.nih.gov/genomes/all/GCA/002/089/095/GCA_002089095.1_ASM208909v1
Staphylococcus aureus	GD1539	19988	SAMN06274093	PRJNA368957	Terrabacteria group	Firmicutes	GCA_002089115.1	2.81905	33	chromosome:NZ_CP019594.1/CP019594.1	-	1	2957	2762	2017-04-13	2017-04-17	Complete Genome	ftp://ftp.ncbi.nlm.nih.gov/genomes/all/GCF/002/089/115/GCF_002089115.1_ASM208911v1	ftp://ftp.ncbi.nlm.nih.gov/genomes/all/GCA/002/089/115/GCA_002089115.1_ASM208911v1
Staphylococcus aureus	M92	19988	SAMN04903357	PRJNA319679	Terrabacteria group	Firmicutes	GCA_002097595.1	3.05006	32.8	chromosome:NZ_CP015447.1/CP015447.1	-	1	3228	3043	2017-04-18	2017-04-21	Complete Genome	ftp://ftp.ncbi.nlm.nih.gov/genomes/all/GCF/002/097/595/GCF_002097595.1_ASM209759v1	ftp://ftp.ncbi.nlm.nih.gov/genomes/all/GCA/002/097/595/GCA_002097595.1_ASM209759v1
Staphylococcus aureus	FORC_039	19988	SAMN04995068	PRJNA321478	Terrabacteria group	Firmicutes	GCA_002140115.1	2.83344	32.8688	chromosome:NZ_CP015817.1/CP015817.1; plasmid unnamed:NZ_CP015818.1/CP015818.1	-	2	2941	2762	2017-05-16	2017-05-24	Complete Genome	ftp://ftp.ncbi.nlm.nih.gov/genomes/all/GCF/002/140/115/GCF_002140115.1_ASM214011v1	ftp://ftp.ncbi.nlm.nih.gov/genomes/all/GCA/002/140/115/GCA_002140115.1_ASM214011v1
Staphylococcus aureus	Seattle 1945	19988	SAMN07212543	PRJNA390063	Terrabacteria group	Firmicutes	GCA_002202075.1	2.80635	32.8784	chromosome:NZ_CP021905.1/CP021905.1; plasmid pG477:NZ_CP021906.1/CP021906.1	-	2	2874	2698	2017-06-20	2017-06-22	Complete Genome	ftp://ftp.ncbi.nlm.nih.gov/genomes/all/GCF/002/202/075/GCF_002202075.1_ASM220207v1	ftp://ftp.ncbi.nlm.nih.gov/genomes/all/GCA/002/202/075/GCA_002202075.1_ASM220207v1
Staphylococcus aureus	Seattle 1945	19988	SAMN07212544	PRJNA390063	Terrabacteria group	Firmicutes	GCA_002202095.1	2.8197	32.8786	chromosome:NZ_CP021907.1/CP021907.1; plasmid pG478:NZ_CP021908.1/CP021908.1	-	2	2888	2710	2017-06-20	2017-06-22	Complete Genome	ftp://ftp.ncbi.nlm.nih.gov/genomes/all/GCF/002/202/095/GCF_002202095.1_ASM220209v1	ftp://ftp.ncbi.nlm.nih.gov/genomes/all/GCA/002/202/095/GCA_002202095.1_ASM220209v1
Staphylococcus aureus	ISU935	19988	SAMN04571767	PRJNA315882	Terrabacteria group	Firmicutes	GCA_002204555.1	2.86151	32.9	chromosome:CP017090.1	-	1	2889	2753	2017-06-21	2017-06-21	Complete Genome	ftp://ftp.ncbi.nlm.nih.gov/genomes/all/GCF/002/204/555/GCF_002204555.1_ASM220455v1	ftp://ftp.ncbi.nlm.nih.gov/genomes/all/GCA/002/204/555/GCA_002204555.1_ASM220455v1
Staphylococcus aureus subsp. aureus	ISU926	19988	SAMN04571756	PRJNA315880	Terrabacteria group	Firmicutes	GCA_002204575.1	2.83343	33	chromosome:CP017091.1	-	1	2848	2703	2017-06-21	2017-06-21	Complete Genome	ftp://ftp.ncbi.nlm.nih.gov/genomes/all/GCF/002/204/575/GCF_002204575.1_ASM220457v1	ftp://ftp.ncbi.nlm.nih.gov/genomes/all/GCA/002/204/575/GCA_002204575.1_ASM220457v1
Staphylococcus aureus	FORC_045	19988	SAMN05520967	PRJNA338099	Terrabacteria group	Firmicutes	GCA_002209325.1	2.80717	32.8	chromosome:CP017115.1	-	1	2718	2630	2017-06-27	2017-06-27	Complete Genome	ftp://ftp.ncbi.nlm.nih.gov/genomes/all/GCF/002/209/325/GCF_002209325.1_ASM220932v1	ftp://ftp.ncbi.nlm.nih.gov/genomes/all/GCA/002/209/325/GCA_002209325.1_ASM220932v1
Staphylococcus aureus	FORC_040	-	SAMN05292960	PRJNA326817	Terrabacteria group	Firmicutes	GCA_002214665.1	2.76496	32.7943	chromosome:CP016398.1; plasmid unnamed1:CP016399.1	-	2	2606	2528	2017-07-05	2017-07-05	Complete Genome	-	ftp://ftp.ncbi.nlm.nih.gov/genomes/all/GCA/002/214/665/GCA_002214665.1_ASM221466v1
Staphylococcus aureus	BB155	19988	SAMEA3432862	PRJEB9500	Terrabacteria group	Firmicutes	GCA_900004855.1	2.77808	32.8	chromosome 1:NZ_LN854556.1/LN854556.1	-	1	2856	2677	2016-02-17	2017-03-05	Complete Genome	ftp://ftp.ncbi.nlm.nih.gov/genomes/all/GCF/900/004/855/GCF_900004855.1_BB155	ftp://ftp.ncbi.nlm.nih.gov/genomes/all/GCA/900/004/855/GCA_900004855.1_BB155
Staphylococcus aureus	NZAK3	19988	SAMEA3733527	PRJEB12333	Terrabacteria group	Firmicutes	GCA_900017775.1	2.85737	32.7703	chromosome 1:NZ_LT009690.1/LT009690.1; plasmid 2:NZ_LT009691.1/LT009691.1	-	2	2974	2808	2016-01-31	2017-03-05	Complete Genome	ftp://ftp.ncbi.nlm.nih.gov/genomes/all/GCF/900/017/775/GCF_900017775.1_NZAK3	ftp://ftp.ncbi.nlm.nih.gov/genomes/all/GCA/900/017/775/GCA_900017775.1_NZAK3
Staphylococcus aureus		19988	SAMEA4072170	PRJEB14381	Terrabacteria group	Firmicutes	GCA_900092595.1	2.8789	32.9	chromosome 1:NZ_LT598688.1/LT598688.1	-	1	3065	2922	2016-07-14	2017-03-06	Complete Genome	ftp://ftp.ncbi.nlm.nih.gov/genomes/all/GCF/900/092/595/GCF_900092595.1_Sa_Newman_UoM	ftp://ftp.ncbi.nlm.nih.gov/genomes/all/GCA/900/092/595/GCA_900092595.1_Sa_Newman_UoM
Staphylococcus aureus	AUS0325	19988	SAMEA4443152	PRJEB15428	Terrabacteria group	Firmicutes	GCA_900096745.1	2.77158	32.9	chromosome 1:NZ_LT615218.1/LT615218.1	-	1	2893	2713	2016-09-29	2017-03-06	Complete Genome	ftp://ftp.ncbi.nlm.nih.gov/genomes/all/GCF/900/096/745/GCF_900096745.1_AUS0325	ftp://ftp.ncbi.nlm.nih.gov/genomes/all/GCA/900/096/745/GCA_900096745.1_AUS0325
Staphylococcus aureus subsp. aureus		19988	SAMEA17757418	PRJEB18112	Terrabacteria group	Firmicutes	GCA_900129335.1	2.82187	32.7456	chromosome I:NZ_LT671859.1/LT671859.1; plasmid II:NZ_LT671860.1/LT671860.1	-	2	2945	2790	2016-12-14	2017-03-06	Complete Genome	ftp://ftp.ncbi.nlm.nih.gov/genomes/all/GCF/900/129/335/GCF_900129335.1_PP_HGAG_QV30_2SC_T4	ftp://ftp.ncbi.nlm.nih.gov/genomes/all/GCA/900/129/335/GCA_900129335.1_PP_HGAG_QV30_2SC_T4
Staphylococcus aureus	XN108	19988	SAMN02693431	PRJNA239544	Terrabacteria group	Firmicutes	GCA_000709475.1	3.05206	32.8	chromosome:CP007447.1	-	1	3064	2992	2014-06-17	2014-07-31	Complete Genome	-	ftp://ftp.ncbi.nlm.nih.gov/genomes/all/GCA/000/709/475/GCA_000709475.1_ASM70947v1
Staphylococcus aureus	V605	19988	SAMN04219581	PRJNA300829	Terrabacteria group	Firmicutes	GCA_001641045.1	3.13248	32.7367	chromosome:CP013959.1; plasmid pV605:CP013960.1	-	2	3240	3102	2016-05-09	2016-05-09	Complete Genome	ftp://ftp.ncbi.nlm.nih.gov/genomes/all/GCF/001/641/045/GCF_001641045.1_ASM164104v1	ftp://ftp.ncbi.nlm.nih.gov/genomes/all/GCA/001/641/045/GCA_001641045.1_ASM164104v1
Staphylococcus aureus subsp. aureus	2148.N	19988	SAMN04966148	PRJNA321119	Terrabacteria group	Firmicutes	GCA_001717665.1	2.74854	32.8	chromosome:CP016856.1	-	1	2834	2755	2016-08-31	2016-08-31	Complete Genome	-	ftp://ftp.ncbi.nlm.nih.gov/genomes/all/GCA/001/717/665/GCA_001717665.1_ASM171766v1
Staphylococcus aureus subsp. aureus	1971.CO1	19988	SAMN04966145	PRJNA321116	Terrabacteria group	Firmicutes	GCA_001717685.1	2.95994	32.7008	chromosome:CP016858.1; plasmid unnamed1:CP016857.1; plasmid unnamed2:CP016859.1	-	3	3097	3021	2016-08-31	2016-08-31	Complete Genome	-	ftp://ftp.ncbi.nlm.nih.gov/genomes/all/GCA/001/717/685/GCA_001717685.1_ASM171768v1
Staphylococcus aureus subsp. aureus	1969.N	19988	SAMN04966149	PRJNA321120	Terrabacteria group	Firmicutes	GCA_001717705.1	2.92615	32.7306	chromosome:CP016861.1; plasmid unnamed1:CP016860.1	-	2	2977	2898	2016-08-31	2016-08-31	Complete Genome	-	ftp://ftp.ncbi.nlm.nih.gov/genomes/all/GCA/001/717/705/GCA_001717705.1_ASM171770v1
Staphylococcus aureus subsp. aureus	1625.CO1	19988	SAMN04964640	PRJNA321054	Terrabacteria group	Firmicutes	GCA_001717725.1	2.93199	32.7594	chromosome:CP016863.1; plasmid unnamed1:CP016862.1	-	2	3012	2934	2016-08-31	2016-08-31	Complete Genome	-	ftp://ftp.ncbi.nlm.nih.gov/genomes/all/GCA/001/717/725/GCA_001717725.1_ASM171772v1
Staphylococcus aureus subsp. aureus	2148.CO1	19988	SAMN04966147	PRJNA321118	Terrabacteria group	Firmicutes	GCA_001717975.1	2.95276	32.7298	chromosome:CP017094.1; plasmid p2148.CO1a:CP017095.1; plasmid p2148.CO1b:CP017096.1; plasmid p2148.CO1c:CP017097.1	-	4	3093	3013	2016-09-01	2016-09-01	Complete Genome	-	ftp://ftp.ncbi.nlm.nih.gov/genomes/all/GCA/001/717/975/GCA_001717975.1_ASM171797v1
Staphylococcus aureus	NZ15MR0322	19988	SAMEA36497668	PRJEB12552	Terrabacteria group	Firmicutes	GCA_900155335.1	2.86639	32.8715	chromosome 1:LT699704.1; plasmid 2:LT699705.1	-	2	-	-	2017-01-11	2017-01-11	Complete Genome	-	ftp://ftp.ncbi.nlm.nih.gov/genomes/all/GCA/900/155/335/GCA_900155335.1_NZ15MR0322
Klebsiella pneumoniae subsp. pneumoniae HS11286	HS11286	19672	SAMN02602959	PRJNA78789	Proteobacteria	Gammaproteobacteria	GCA_000240185.2	5.68232	57.1373	chromosome:NC_016845.1/CP003200.1; plasmid pKPHS1:NC_016838.1/CP003223.1; plasmid pKPHS2:NC_016846.1/CP003224.1; plasmid pKPHS3:NC_016839.1/CP003225.1; plasmid pKPHS4:NC_016840.1/CP003226.1; plasmid pKPHS5:NC_016847.1/CP003227.1; plasmid pKPHS6:NC_016841.1/CP003228.1	-	7	5867	5779	2011-12-21	2017-03-22	Complete Genome	ftp://ftp.ncbi.nlm.nih.gov/genomes/all/GCF/000/240/185/GCF_000240185.1_ASM24018v2	ftp://ftp.ncbi.nlm.nih.gov/genomes/all/GCA/000/240/185/GCA_000240185.2_ASM24018v2
Klebsiella pneumoniae subsp. pneumoniae NTUH-K2044	NTUH-K2044	19672	SAMD00060934	PRJDA21069	Proteobacteria	Gammaproteobacteria	GCA_000009885.1	5.47267	57.3928	chromosome:NC_012731.1/AP006725.1; plasmid pK2044:NC_006625.1/AP006726.1	-	2	5417	5140	2005-01-06	2017-05-10	Complete Genome	ftp://ftp.ncbi.nlm.nih.gov/genomes/all/GCF/000/009/885/GCF_000009885.1_ASM988v1	ftp://ftp.ncbi.nlm.nih.gov/genomes/all/GCA/000/009/885/GCA_000009885.1_ASM988v1
Klebsiella pneumoniae subsp. pneumoniae MGH 78578	ATCC 700721; MGH 78578	19672	SAMN02603941	PRJNA31	Proteobacteria	Gammaproteobacteria	GCA_000016305.1	5.69489	57.1666	chromosome:NC_009648.1/CP000647.1; plasmid pKPN3:NC_009649.1/CP000648.1; plasmid pKPN4:NC_009650.1/CP000649.1; plasmid pKPN5:NC_009651.1/CP000650.1; plasmid pKPN6:NC_009652.1/CP000651.1; plasmid pKPN7:NC_009653.1/CP000652.1	-	6	5716	5420	2007-07-05	2017-02-21	Complete Genome	ftp://ftp.ncbi.nlm.nih.gov/genomes/all/GCF/000/016/305/GCF_000016305.1_ASM1630v1	ftp://ftp.ncbi.nlm.nih.gov/genomes/all/GCA/000/016/305/GCA_000016305.1_ASM1630v1
Klebsiella pneumoniae 342	342	19672	SAMN02603449	PRJNA28471	Proteobacteria	Gammaproteobacteria	GCA_000019565.1	5.92026	56.884	chromosome:NC_011283.1/CP000964.1; plasmid pKP187:NC_011282.1/CP000965.1; plasmid pKP91:NC_011281.1/CP000966.1	-	3	5937	5626	2008-09-24	2017-02-21	Complete Genome	ftp://ftp.ncbi.nlm.nih.gov/genomes/all/GCF/000/019/565/GCF_000019565.1_ASM1956v1	ftp://ftp.ncbi.nlm.nih.gov/genomes/all/GCA/000/019/565/GCA_000019565.1_ASM1956v1
Klebsiella pneumoniae KCTC 2242	KCTC 2242	19672	SAMN02603582	PRJNA67293	Proteobacteria	Gammaproteobacteria	GCA_000220485.1	5.46242	57.3252	chromosome:NC_017540.1/CP002910.1; plasmid pKCTC2242:NC_017541.1/CP002911.1	-	2	5434	5155	2011-07-12	2017-02-21	Complete Genome	ftp://ftp.ncbi.nlm.nih.gov/genomes/all/GCF/000/220/485/GCF_000220485.1_ASM22048v1	ftp://ftp.ncbi.nlm.nih.gov/genomes/all/GCA/000/220/485/GCA_000220485.1_ASM22048v1
Klebsiella pneumoniae subsp. pneumoniae KPNIH10	KPNIH10	19672	SAMN01057614	PRJNA73843	Proteobacteria	Gammaproteobacteria	GCA_000281435.2	5.76782	57.1433	chromosome:NZ_CP007727.1/CP007727.1; plasmid pAAC154-a50:NZ_CP007728.1/CP007728.1; plasmid pKPN-498:NZ_CP007729.1/CP007729.1; plasmid pKpQIL-6e6:NZ_CP007730.1/CP007730.1	-	4	5908	5653	2014-05-27	2017-02-21	Complete Genome	ftp://ftp.ncbi.nlm.nih.gov/genomes/all/GCF/000/281/435/GCF_000281435.2_ASM28143v2	ftp://ftp.ncbi.nlm.nih.gov/genomes/all/GCA/000/281/435/GCA_000281435.2_ASM28143v2
Klebsiella pneumoniae subsp. pneumoniae KPNIH1	KPNIH1	19672	SAMN01057611	PRJNA73191	Proteobacteria	Gammaproteobacteria	GCA_000281535.2	5.76661	57.1432	chromosome:NZ_CP008827.1/CP008827.1; plasmid pAAC154-a50:NZ_CP008828.1/CP008828.1; plasmid pKPN-498:NZ_CP008829.1/CP008829.1; plasmid pKpQIL-6e6:NZ_CP008830.1/CP008830.1	-	4	5907	5654	2014-07-02	2017-02-21	Complete Genome	ftp://ftp.ncbi.nlm.nih.gov/genomes/all/GCF/000/281/535/GCF_000281535.2_ASM28153v2	ftp://ftp.ncbi.nlm.nih.gov/genomes/all/GCA/000/281/535/GCA_000281535.2_ASM28153v2
Klebsiella pneumoniae subsp. pneumoniae 1084	1084	19672	SAMN02603641	PRJNA167369	Proteobacteria	Gammaproteobacteria	GCA_000294365.1	5.38671	57.4	chromosome:NC_018522.1/CP003785.1	-	1	5263	4963	2012-08-29	2017-02-21	Complete Genome	ftp://ftp.ncbi.nlm.nih.gov/genomes/all/GCF/000/294/365/GCF_000294365.1_ASM29436v1	ftp://ftp.ncbi.nlm.nih.gov/genomes/all/GCA/000/294/365/GCA_000294365.1_ASM29436v1
Klebsiella pneumoniae	ATCC BAA-2146	19672	SAMN02152539	PRJNA183901	Proteobacteria	Gammaproteobacteria	GCA_000364385.3	5.7815	56.9738	chromosome 1:NZ_CP006659.2/CP006659.2; plasmid pCuAs:NZ_CP006663.1/CP006663.1; plasmid pHg:NZ_CP006662.2/CP006662.2; plasmid pMYS:NZ_CP006660.1/CP006660.1; plasmid pNDM-US:NZ_CP006661.1/CP006661.1	-	5	5922	5645	2014-02-05	2017-02-21	Complete Genome	ftp://ftp.ncbi.nlm.nih.gov/genomes/all/GCF/000/364/385/GCF_000364385.3_ASM36438v3	ftp://ftp.ncbi.nlm.nih.gov/genomes/all/GCA/000/364/385/GCA_000364385.3_ASM36438v3
Klebsiella pneumoniae 500_1420	500_1420	19672	SAMN02141993	PRJNA193167	Proteobacteria	Gammaproteobacteria	GCA_000406765.2	5.54764	57.2924	chromosome:NZ_CP011980.1/CP011980.1; plasmid p500_1420-13.838kb:NZ_CP011984.1/CP011984.1; plasmid p500_1420-130.552kb:NZ_CP011981.1/CP011981.1; plasmid p500_1420-43.380kb:NZ_CP011983.1/CP011983.1; plasmid p500_1420-51.662kb:NZ_CP011982.1/CP011982.1	-	5	5653	5381	2015-07-23	2017-02-21	Complete Genome	ftp://ftp.ncbi.nlm.nih.gov/genomes/all/GCF/000/406/765/GCF_000406765.2_ASM40676v2	ftp://ftp.ncbi.nlm.nih.gov/genomes/all/GCA/000/406/765/GCA_000406765.2_ASM40676v2
Klebsiella pneumoniae UHKPC33	UHKPC33	19672	SAMN02142014	PRJNA187294	Proteobacteria	Gammaproteobacteria	GCA_000417085.2	5.66312	57.1333	chromosome:NZ_CP011989.1/CP011989.1; plasmid pUHKPC33-113.638kb:NZ_CP011991.1/CP011991.1; plasmid pUHKPC33-13.841kb:NZ_CP011993.1/CP011993.1; plasmid pUHKPC33-162.533kb:NZ_CP011990.1/CP011990.1; plasmid pUHKPC33-43.380kb:NZ_CP011992.1/CP011992.1	-	5	5782	5506	2015-07-23	2017-02-21	Complete Genome	ftp://ftp.ncbi.nlm.nih.gov/genomes/all/GCF/000/417/085/GCF_000417085.2_ASM41708v2	ftp://ftp.ncbi.nlm.nih.gov/genomes/all/GCA/000/417/085/GCA_000417085.2_ASM41708v2
Klebsiella pneumoniae DMC1097	DMC1097	19672	SAMN02141981	PRJNA187290	Proteobacteria	Gammaproteobacteria	GCA_000417225.2	5.71069	57.0422	chromosome:NZ_CP011976.1/CP011976.1; plasmid pDMC1097-20.222kb:NZ_CP011979.1/CP011979.1; plasmid pDMC1097-218.836kb:NZ_CP011977.1/CP011977.1; plasmid pDMC1097-77.775kb:NZ_CP011978.1/CP011978.1	-	4	5822	5568	2015-07-23	2017-02-21	Complete Genome	ftp://ftp.ncbi.nlm.nih.gov/genomes/all/GCF/000/417/225/GCF_000417225.2_ASM41722v2	ftp://ftp.ncbi.nlm.nih.gov/genomes/all/GCA/000/417/225/GCA_000417225.2_ASM41722v2
Klebsiella pneumoniae UHKPC07	UHKPC07	19672	SAMN02141972	PRJNA187296	Proteobacteria	Gammaproteobacteria	GCA_000417265.2	5.52378	57.3213	chromosome:NZ_CP011985.1/CP011985.1; plasmid pUHKPC07-113.639kb:NZ_CP011986.1/CP011986.1; plasmid pUHKPC07-13.841kb:NZ_CP011988.1/CP011988.1; plasmid pUHKPC07-74.026kb:NZ_CP011987.1/CP011987.1	-	4	5616	5380	2015-07-23	2017-02-21	Complete Genome	ftp://ftp.ncbi.nlm.nih.gov/genomes/all/GCF/000/417/265/GCF_000417265.2_ASM41726v2	ftp://ftp.ncbi.nlm.nih.gov/genomes/all/GCA/000/417/265/GCA_000417265.2_ASM41726v2
Klebsiella pneumoniae JM45		19672	SAMN02603607	PRJNA213804	Proteobacteria	Gammaproteobacteria	GCA_000445405.1	5.60317	57.2405	chromosome:NC_022082.1/CP006656.1; plasmid p1:NC_022078.1/CP006657.1; plasmid p2:NC_022083.1/CP006658.1	-	3	5670	5284	2013-08-12	2017-02-21	Complete Genome	ftp://ftp.ncbi.nlm.nih.gov/genomes/all/GCF/000/445/405/GCF_000445405.1_ASM44540v1	ftp://ftp.ncbi.nlm.nih.gov/genomes/all/GCA/000/445/405/GCA_000445405.1_ASM44540v1
Klebsiella pneumoniae KP-1	KP-1	19672	SAMN02470575	PRJNA212238	Proteobacteria	Gammaproteobacteria	GCA_000465975.2	5.37567	57.3971	chromosome:NZ_CP012883.1/CP012883.1; plasmid pKP1-19:NZ_CP012884.1/CP012884.1	-	2	5382	5092	2015-10-22	2017-02-21	Complete Genome	ftp://ftp.ncbi.nlm.nih.gov/genomes/all/GCF/000/465/975/GCF_000465975.2_ASM46597v2	ftp://ftp.ncbi.nlm.nih.gov/genomes/all/GCA/000/465/975/GCA_000465975.2_ASM46597v2
Klebsiella pneumoniae CG43	CG43	19672	SAMN02603668	PRJNA177782	Proteobacteria	Gammaproteobacteria	GCA_000474015.1	5.16686	57.6	chromosome:NC_022566.1/CP006648.1	-	1	5079	4853	2013-10-18	2017-02-21	Complete Genome	ftp://ftp.ncbi.nlm.nih.gov/genomes/all/GCF/000/474/015/GCF_000474015.1_ASM47401v1	ftp://ftp.ncbi.nlm.nih.gov/genomes/all/GCA/000/474/015/GCA_000474015.1_ASM47401v1
Klebsiella pneumoniae subsp. pneumoniae Kp13	Kp13	19672	SAMN02641520	PRJNA78291	Proteobacteria	Gammaproteobacteria	GCA_000512165.1	5.73989	56.8079	chromosome:NZ_CP003999.1/CP003999.1; plasmid pKP13a:NZ_CP003996.1/CP003996.1; plasmid pKP13b:NZ_CP003994.1/CP003994.1; plasmid pKP13c:NZ_CP003995.1/CP003995.1; plasmid pKP13d:NZ_CP003997.1/CP003997.1; plasmid pKP13e:NZ_CP003998.1/CP003998.1; plasmid pKP13f:NZ_CP004000.1/CP004000.1	-	7	5777	5478	2013-12-30	2017-02-21	Complete Genome	ftp://ftp.ncbi.nlm.nih.gov/genomes/all/GCF/000/512/165/GCF_000512165.1_ASM51216v1	ftp://ftp.ncbi.nlm.nih.gov/genomes/all/GCA/000/512/165/GCA_000512165.1_ASM51216v1
Klebsiella pneumoniae 30684/NJST258_2	30684/NJST258_2	19672	SAMN03081501	PRJNA226699	Proteobacteria	Gammaproteobacteria	GCA_000597905.1	5.41722	57.4316	chromosome:NZ_CP006918.1/CP006918.1; plasmid p30684_1:NZ_CP006919.1/CP006919.1; plasmid p30684_2b:NZ_CP006922.1/CP006922.1; plasmid p30684_3:NZ_CP006921.1/CP006921.1	-	4	5473	5249	2014-03-19	2017-02-21	Complete Genome	ftp://ftp.ncbi.nlm.nih.gov/genomes/all/GCF/000/597/905/GCF_000597905.1_ASM59790v1	ftp://ftp.ncbi.nlm.nih.gov/genomes/all/GCA/000/597/905/GCA_000597905.1_ASM59790v1
Klebsiella pneumoniae 30660/NJST258_1	30660/NJST258_1	19672	SAMN03081502	PRJNA226698	Proteobacteria	Gammaproteobacteria	GCA_000598005.1	5.54094	57.146	chromosome:NZ_CP006923.1/CP006923.1; plasmid pNJST258N1:NZ_CP006927.1/CP006927.1; plasmid pNJST258N2:NZ_CP006926.1/CP006926.1; plasmid pNJST258N3:NZ_CP006925.1/CP006925.1; plasmid pNJST258N4:NZ_CP006928.1/CP006928.1; plasmid pNJST258N5:NZ_CP006924.1/CP006924.1	-	6	5608	5342	2014-03-19	2017-02-21	Complete Genome	ftp://ftp.ncbi.nlm.nih.gov/genomes/all/GCF/000/598/005/GCF_000598005.1_ASM59800v1	ftp://ftp.ncbi.nlm.nih.gov/genomes/all/GCA/000/598/005/GCA_000598005.1_ASM59800v1
Klebsiella pneumoniae subsp. pneumoniae KPNIH27	KPNIH27	19672	SAMN02713685	PRJNA198783	Proteobacteria	Gammaproteobacteria	GCA_000695935.1	6.13244	56.7058	chromosome:NZ_CP007731.1/CP007731.1; plasmid pKEC-dc3:NZ_CP007732.1/CP007732.1; plasmid pKPN-068:NZ_CP007733.1/CP007733.1; plasmid pKPN-262:NZ_CP007734.1/CP007734.1; plasmid pKPN-a41:NZ_CP007735.1/CP007735.1; plasmid pKPN-b0b:NZ_CP007736.1/CP007736.1	-	6	6318	5932	2014-05-27	2017-02-21	Complete Genome	ftp://ftp.ncbi.nlm.nih.gov/genomes/all/GCF/000/695/935/GCF_000695935.1_ASM69593v1	ftp://ftp.ncbi.nlm.nih.gov/genomes/all/GCA/000/695/935/GCA_000695935.1_ASM69593v1
Klebsiella pneumoniae subsp. pneumoniae KPNIH24	KPNIH24	19672	SAMN02786855	PRJNA173233	Proteobacteria	Gammaproteobacteria	GCA_000714675.1	5.73456	57.1176	chromosome:NZ_CP008797.1/CP008797.1; plasmid pKPC-484:NZ_CP008798.1/CP008798.1; plasmid pKPN-819:NZ_CP008799.1/CP008799.1; plasmid pKPN-e44:NZ_CP008800.1/CP008800.1	-	4	5867	5590	2014-06-27	2017-02-21	Complete Genome	ftp://ftp.ncbi.nlm.nih.gov/genomes/all/GCF/000/714/675/GCF_000714675.1_ASM71467v1	ftp://ftp.ncbi.nlm.nih.gov/genomes/all/GCA/000/714/675/GCA_000714675.1_ASM71467v1
Klebsiella pneumoniae subsp. pneumoniae KPR0928	KPR0928	19672	SAMN02786856	PRJNA198784	Proteobacteria	Gammaproteobacteria	GCA_000717515.1	5.43679	57.3174	chromosome:NZ_CP008831.1/CP008831.1; plasmid pKPN-294:NZ_CP008832.1/CP008832.1; plasmid pKpQIL-531:NZ_CP008833.1/CP008833.1	-	3	5513	5286	2014-07-02	2017-02-21	Complete Genome	ftp://ftp.ncbi.nlm.nih.gov/genomes/all/GCF/000/717/515/GCF_000717515.1_ASM71751v1	ftp://ftp.ncbi.nlm.nih.gov/genomes/all/GCA/000/717/515/GCA_000717515.1_ASM71751v1
Klebsiella pneumoniae subsp. pneumoniae PittNDM01	PittNDM01	19672	SAMN03081487	PRJNA221868	Proteobacteria	Gammaproteobacteria	GCA_000733255.1	5.8123	56.7812	chromosome:NZ_CP006798.1/CP006798.1; plasmid plasmid1:NZ_CP006799.1/CP006799.1; plasmid plasmid2:NZ_CP006800.1/CP006800.1; plasmid plasmid3:NZ_CP006801.1/CP006801.1; plasmid plasmid4:NZ_CP006802.1/CP006802.1	-	5	5815	5519	2014-07-24	2017-02-21	Complete Genome	ftp://ftp.ncbi.nlm.nih.gov/genomes/all/GCF/000/733/255/GCF_000733255.1_ASM73325v1	ftp://ftp.ncbi.nlm.nih.gov/genomes/all/GCA/000/733/255/GCA_000733255.1_ASM73325v1
Klebsiella pneumoniae	blaNDM-1	19672	SAMN02777842	PRJNA248655	Proteobacteria	Gammaproteobacteria	GCA_000739495.1	5.51033	57.2905	chromosome:NZ_CP009114.1/CP009114.1; plasmid plasmid1:NZ_CP009116.1/CP009116.1; plasmid plasmid2:NZ_CP009115.1/CP009115.1	-	3	5577	5320	2014-08-14	2017-02-21	Complete Genome	ftp://ftp.ncbi.nlm.nih.gov/genomes/all/GCF/000/739/495/GCF_000739495.1_ASM73949v1	ftp://ftp.ncbi.nlm.nih.gov/genomes/all/GCA/000/739/495/GCA_000739495.1_ASM73949v1
Klebsiella pneumoniae subsp. pneumoniae	ATCC 43816 KPPR1	19672	SAMN02982872	PRJNA253462	Proteobacteria	Gammaproteobacteria	GCA_000742755.1	5.37483	57.4	chromosome:NZ_CP009208.1/CP009208.1	-	1	5286	5033	2014-08-21	2017-02-21	Complete Genome	ftp://ftp.ncbi.nlm.nih.gov/genomes/all/GCF/000/742/755/GCF_000742755.1_ASM74275v1	ftp://ftp.ncbi.nlm.nih.gov/genomes/all/GCA/000/742/755/GCA_000742755.1_ASM74275v1
Klebsiella pneumoniae	PMK1	19672	SAMN02885365	PRJNA253300	Proteobacteria	Gammaproteobacteria	GCA_000764615.1	5.99074	56.5508	chromosome:NZ_CP008929.1/CP008929.1; plasmid pPMK1-A:NZ_CP008930.1/CP008930.1; plasmid pPMK1-B:NZ_CP008931.1/CP008931.1; plasmid pPMK1-C:NZ_CP008932.1/CP008932.1; plasmid pPMK1-NDM:NZ_CP008933.1/CP008933.1	-	5	5990	5647	2014-10-08	2017-02-21	Complete Genome	ftp://ftp.ncbi.nlm.nih.gov/genomes/all/GCF/000/764/615/GCF_000764615.1_ASM76461v1	ftp://ftp.ncbi.nlm.nih.gov/genomes/all/GCA/000/764/615/GCA_000764615.1_ASM76461v1
Klebsiella pneumoniae subsp. pneumoniae	KPNIH33	19672	SAMN02720898	PRJNA243858	Proteobacteria	Gammaproteobacteria	GCA_000775375.1	5.69522	57.2179	chromosome:NZ_CP009771.1/CP009771.1; plasmid pEA1509_B:NZ_CP009772.1/CP009772.1; plasmid pKPC-63d:NZ_CP009773.1/CP009773.1; plasmid pNJST258N3-62b:NZ_CP009774.1/CP009774.1	-	4	5727	5478	2014-11-12	2017-02-21	Complete Genome	ftp://ftp.ncbi.nlm.nih.gov/genomes/all/GCF/000/775/375/GCF_000775375.1_ASM77537v1	ftp://ftp.ncbi.nlm.nih.gov/genomes/all/GCA/000/775/375/GCA_000775375.1_ASM77537v1
Klebsiella pneumoniae subsp. pneumoniae	KPNIH32	19672	SAMN02820981	PRJNA251381	Proteobacteria	Gammaproteobacteria	GCA_000775395.1	5.85831	57.007	chromosome:NZ_CP009775.1/CP009775.1; plasmid pKPC-def:NZ_CP009776.1/CP009776.1; plasmid pKPN-a68:NZ_CP009777.1/CP009777.1; plasmid pKPN-c8b:NZ_CP009778.1/CP009778.1	-	4	5957	5686	2014-11-12	2017-02-21	Complete Genome	ftp://ftp.ncbi.nlm.nih.gov/genomes/all/GCF/000/775/395/GCF_000775395.1_ASM77539v1	ftp://ftp.ncbi.nlm.nih.gov/genomes/all/GCA/000/775/395/GCA_000775395.1_ASM77539v1
Klebsiella pneumoniae	XH209	19672	SAMN02649400	PRJNA261555	Proteobacteria	Gammaproteobacteria	GCA_000775955.1	5.11888	57.6	chromosome:NZ_CP009461.1/CP009461.1	-	1	5051	4845	2014-11-13	2017-02-21	Complete Genome	ftp://ftp.ncbi.nlm.nih.gov/genomes/all/GCF/000/775/955/GCF_000775955.1_ASM77595v1	ftp://ftp.ncbi.nlm.nih.gov/genomes/all/GCA/000/775/955/GCA_000775955.1_ASM77595v1
Klebsiella pneumoniae subsp. pneumoniae	KPNIH29	19672	SAMN02803823	PRJNA248880	Proteobacteria	Gammaproteobacteria	GCA_000784945.1	5.5206	57.1769	chromosome:NZ_CP009863.1/CP009863.1; plasmid pKPC-e4e:NZ_CP009864.1/CP009864.1; plasmid pKPN-80a:NZ_CP009865.1/CP009865.1	-	3	5543	5239	2014-11-17	2017-02-21	Complete Genome	ftp://ftp.ncbi.nlm.nih.gov/genomes/all/GCF/000/784/945/GCF_000784945.1_ASM78494v1	ftp://ftp.ncbi.nlm.nih.gov/genomes/all/GCA/000/784/945/GCA_000784945.1_ASM78494v1
Klebsiella pneumoniae subsp. pneumoniae	KPNIH30	19672	SAMN02820977	PRJNA251378	Proteobacteria	Gammaproteobacteria	GCA_000784985.1	5.48415	57.2625	chromosome:NZ_CP009872.1/CP009872.1; plasmid pKPN-294:NZ_CP009873.1/CP009873.1; plasmid pKPN-b9c:NZ_CP009874.1/CP009874.1; plasmid pKpQIL-531:NZ_CP009875.1/CP009875.1	-	4	5575	5346	2014-11-17	2017-02-21	Complete Genome	ftp://ftp.ncbi.nlm.nih.gov/genomes/all/GCF/000/784/985/GCF_000784985.1_ASM78498v1	ftp://ftp.ncbi.nlm.nih.gov/genomes/all/GCA/000/784/985/GCA_000784985.1_ASM78498v1
Klebsiella pneumoniae subsp. pneumoniae	KPNIH31	19672	SAMN02820980	PRJNA251380	Proteobacteria	Gammaproteobacteria	GCA_000785005.1	5.47358	57.2555	chromosome:NZ_CP009876.1/CP009876.1; plasmid pAAC154-a9e:NZ_CP009877.1/CP009877.1; plasmid pKPN-852:NZ_CP009878.1/CP009878.1; plasmid pKPN-c22:NZ_CP009879.1/CP009879.1	-	4	5488	5201	2014-11-17	2017-02-21	Complete Genome	ftp://ftp.ncbi.nlm.nih.gov/genomes/all/GCF/000/785/005/GCF_000785005.1_ASM78500v1	ftp://ftp.ncbi.nlm.nih.gov/genomes/all/GCA/000/785/005/GCA_000785005.1_ASM78500v1
Klebsiella pneumoniae	32192	19672	SAMN03067420	PRJNA259789	Proteobacteria	Gammaproteobacteria	GCA_000807395.3	5.6208	57.2065	chromosome:NZ_CP010361.1/CP010361.1; plasmid unnamed_1:NZ_CP010574.1/CP010574.1; plasmid unnamed_2:NZ_CP010575.1/CP010575.1; plasmid unnamed_3:NZ_CP010576.1/CP010576.1	-	4	5711	5392	2015-01-05	2017-02-21	Complete Genome	ftp://ftp.ncbi.nlm.nih.gov/genomes/all/GCF/000/807/395/GCF_000807395.2_ASM80739v3	ftp://ftp.ncbi.nlm.nih.gov/genomes/all/GCA/000/807/395/GCA_000807395.3_ASM80739v3
Klebsiella pneumoniae HK787	HK787	19672	SAMN03274239	PRJNA217289	Proteobacteria	Gammaproteobacteria	GCA_000813205.1	5.32939	57.5	chromosome:NZ_CP006738.1/CP006738.1	-	1	5250	5027	2015-01-02	2017-02-21	Complete Genome	ftp://ftp.ncbi.nlm.nih.gov/genomes/all/GCF/000/813/205/GCF_000813205.1_ASM81320v1	ftp://ftp.ncbi.nlm.nih.gov/genomes/all/GCA/000/813/205/GCA_000813205.1_ASM81320v1
Klebsiella pneumoniae	34618	19672	SAMN03067424	PRJNA259789	Proteobacteria	Gammaproteobacteria	GCA_000814305.1	5.64991	57.2079	chromosome:NZ_CP010392.1/CP010392.1; plasmid p34618-13.841kb:NZ_CP010394.1/CP010394.1; plasmid p34618-207.543kb:NZ_CP010393.1/CP010393.1; plasmid p34618-43.380kb:NZ_CP010395.1/CP010395.1; plasmid p34618-71.572kb:NZ_CP010396.1/CP010396.1	-	5	5752	5487	2015-01-05	2017-02-21	Complete Genome	ftp://ftp.ncbi.nlm.nih.gov/genomes/all/GCF/000/814/305/GCF_000814305.1_ASM81430v1	ftp://ftp.ncbi.nlm.nih.gov/genomes/all/GCA/000/814/305/GCA_000814305.1_ASM81430v1
Klebsiella pneumoniae subsp. pneumoniae 1158	1158	19672	SAMN03097203	PRJNA217288	Proteobacteria	Gammaproteobacteria	GCA_000814805.1	5.34104	57.2	chromosome:NZ_CP006722.1/CP006722.1	-	1	5206	4984	2015-01-06	2017-02-21	Complete Genome	ftp://ftp.ncbi.nlm.nih.gov/genomes/all/GCF/000/814/805/GCF_000814805.1_ASM81480v1	ftp://ftp.ncbi.nlm.nih.gov/genomes/all/GCA/000/814/805/GCA_000814805.1_ASM81480v1
Klebsiella pneumoniae	Kp52.145	19672	SAMEA3283117	PRJEB99	Proteobacteria	Gammaproteobacteria	GCA_000968155.1	5.65568	57.0991	chromosome:NZ_FO834906.1/FO834906.1; plasmid I:NZ_FO834904.1/FO834904.1; plasmid II:NZ_FO834905.1/FO834905.1	-	3	5626	5263	2014-03-21	2017-02-21	Complete Genome	ftp://ftp.ncbi.nlm.nih.gov/genomes/all/GCF/000/968/155/GCF_000968155.1_ASM96815v1	ftp://ftp.ncbi.nlm.nih.gov/genomes/all/GCA/000/968/155/GCA_000968155.1_ASM96815v1
Klebsiella pneumoniae subsp. pneumoniae	234-12	19672	SAMN03496739	PRJNA281780	Proteobacteria	Gammaproteobacteria	GCA_000981845.1	5.64883	56.7773	chromosome:NZ_CP011313.1/CP011313.1; plasmid pKpn2312-5:NZ_CP011315.1/CP011315.1; plasmid pKpn23412-362:NZ_CP011314.1/CP011314.1; plasmid pKpn23412-4:NZ_CP011316.1/CP011316.1	-	4	5667	5358	2015-04-29	2017-02-21	Complete Genome	ftp://ftp.ncbi.nlm.nih.gov/genomes/all/GCF/000/981/845/GCF_000981845.1_ASM98184v1	ftp://ftp.ncbi.nlm.nih.gov/genomes/all/GCA/000/981/845/GCA_000981845.1_ASM98184v1
Klebsiella pneumoniae	CAV1392	19672	SAMN03024610	PRJNA246471	Proteobacteria	Gammaproteobacteria	GCA_001022035.1	5.55249	57.2436	chromosome:NZ_CP011578.1/CP011578.1; plasmid pCAV1392-131:NZ_CP011577.1/CP011577.1; plasmid pCAV1392-50:NZ_CP011576.1/CP011576.1; plasmid pKPC_CAV1392:NZ_CP011575.1/CP011575.1	-	4	5626	5354	2015-06-09	2017-02-21	Complete Genome	ftp://ftp.ncbi.nlm.nih.gov/genomes/all/GCF/001/022/035/GCF_001022035.1_ASM102203v1	ftp://ftp.ncbi.nlm.nih.gov/genomes/all/GCA/001/022/035/GCA_001022035.1_ASM102203v1
Klebsiella pneumoniae	CAV1344	19672	SAMN03024590	PRJNA246471	Proteobacteria	Gammaproteobacteria	GCA_001022175.1	5.81001	57.0961	chromosome:NZ_CP011624.1/CP011624.1; plasmid pCAV1344-250:NZ_CP011623.1/CP011623.1; plasmid pCAV1344-3741:NZ_CP011619.1/CP011619.1; plasmid pCAV1344-40:NZ_CP011620.1/CP011620.1; plasmid pCAV1344-78:NZ_CP011621.1/CP011621.1; plasmid pKPC_CAV1344:NZ_CP011622.1/CP011622.1	-	6	5943	5653	2015-06-09	2017-02-21	Complete Genome	ftp://ftp.ncbi.nlm.nih.gov/genomes/all/GCF/001/022/175/GCF_001022175.1_ASM102217v1	ftp://ftp.ncbi.nlm.nih.gov/genomes/all/GCA/001/022/175/GCA_001022175.1_ASM102217v1
Klebsiella pneumoniae	CAV1596	19672	SAMN03024583	PRJNA246471	Proteobacteria	Gammaproteobacteria	GCA_001022235.1	5.62052	57.1393	chromosome:NZ_CP011647.1/CP011647.1; plasmid pCAV1596-2927:NZ_CP011643.1/CP011643.1; plasmid pCAV1596-41:NZ_CP011644.1/CP011644.1; plasmid pKPC_CAV1596-78:NZ_CP011645.1/CP011645.1; plasmid pKPC_CAV1596-97:NZ_CP011646.1/CP011646.1	-	5	5697	5450	2015-06-09	2017-02-21	Complete Genome	ftp://ftp.ncbi.nlm.nih.gov/genomes/all/GCF/001/022/235/GCF_001022235.1_ASM102223v1	ftp://ftp.ncbi.nlm.nih.gov/genomes/all/GCA/001/022/235/GCA_001022235.1_ASM102223v1
Klebsiella pneumoniae subsp. pneumoniae	HKUOPLC	19672	SAMN03955386	PRJNA291804	Proteobacteria	Gammaproteobacteria	GCA_001280925.1	5.08887	58	chromosome:NZ_CP012300.1/CP012300.1	-	1	4998	4767	2015-09-10	2017-02-21	Complete Genome	ftp://ftp.ncbi.nlm.nih.gov/genomes/all/GCF/001/280/925/GCF_001280925.1_ASM128092v1	ftp://ftp.ncbi.nlm.nih.gov/genomes/all/GCA/001/280/925/GCA_001280925.1_ASM128092v1
Klebsiella pneumoniae	KP617	19672	SAMN04044480	PRJNA295237	Proteobacteria	Gammaproteobacteria	GCA_001307175.1	5.69605	56.8612	chromosome:NZ_CP012753.1/CP012753.1; plasmid KP-plasmid1:NZ_CP012754.1/CP012754.1; plasmid KP-plasmid2:NZ_CP012755.1/CP012755.1	-	3	5669	5408	2015-10-06	2017-02-25	Complete Genome	ftp://ftp.ncbi.nlm.nih.gov/genomes/all/GCF/001/307/175/GCF_001307175.1_ASM130717v1	ftp://ftp.ncbi.nlm.nih.gov/genomes/all/GCA/001/307/175/GCA_001307175.1_ASM130717v1
Klebsiella pneumoniae	MS6671	19672	SAMEA3257677	PRJEB7538	Proteobacteria	Gammaproteobacteria	GCA_001455995.1	5.9802	56.5426	chromosome _Chr_Kpneumoniae_MS6671:NZ_LN824133.1/LN824133.1; plasmid _Phage_Kpneumoniae_MS6671:NZ_LN824139.1/LN824139.1; plasmid _Plasmid_A_Kpneumoniae_MS6671:NZ_LN824134.1/LN824134.1; plasmid _Plasmid_B_Kpneumoniae_MS6671:NZ_LN824135.1/LN824135.1; plasmid _Plasmid_C_Kpneumoniae_MS6671:NZ_LN824136.1/LN824136.1; plasmid _Plasmid_D_Kpneumoniae_MS6671:NZ_LN824137.1/LN824137.1; plasmid _Plasmid_E_Kpn…	-	7	6068	5759	2015-12-01	2017-02-25	Complete Genome	ftp://ftp.ncbi.nlm.nih.gov/genomes/all/GCF/001/455/995/GCF_001455995.1_MS6671.v1	ftp://ftp.ncbi.nlm.nih.gov/genomes/all/GCA/001/455/995/GCA_001455995.1_MS6671.v1
Klebsiella pneumoniae	KpN01	19672	SAMN04168649	PRJNA298912	Proteobacteria	Gammaproteobacteria	GCA_001456055.3	5.68063	56.9887	chromosome:NZ_CP012987.1/CP012987.1; plasmid pKp02a:NZ_CP012989.1/CP012989.1; plasmid pKp03a:NZ_CP012990.1/CP012990.1; plasmid pKp04a:NZ_CP012991.1/CP012991.1; plasmid pKpN01-CTX:NZ_CP012988.3/CP012988.3	-	5	5777	5472	2015-12-03	2017-02-21	Complete Genome	ftp://ftp.ncbi.nlm.nih.gov/genomes/all/GCF/001/456/055/GCF_001456055.3_ASM145605v3	ftp://ftp.ncbi.nlm.nih.gov/genomes/all/GCA/001/456/055/GCA_001456055.3_ASM145605v3
Klebsiella pneumoniae	KpN06	19672	SAMN04168654	PRJNA298912	Proteobacteria	Gammaproteobacteria	GCA_001456095.3	5.65049	57.0185	chromosome:NZ_CP012992.1/CP012992.1; plasmid pKpN06-COL:NZ_CP014305.2/CP014305.2; plasmid pKpN06-CTX:NZ_CP012993.2/CP012993.2; plasmid unnamed 2:NZ_CP012994.1/CP012994.1; plasmid unnamed 3:NZ_CP012995.1/CP012995.1	-	5	5751	5445	2015-12-03	2017-02-21	Complete Genome	ftp://ftp.ncbi.nlm.nih.gov/genomes/all/GCF/001/456/095/GCF_001456095.3_ASM145609v3	ftp://ftp.ncbi.nlm.nih.gov/genomes/all/GCA/001/456/095/GCA_001456095.3_ASM145609v3
Klebsiella pneumoniae	CAV1193	19672	SAMN03733725	PRJNA246471	Proteobacteria	Gammaproteobacteria	GCA_001456135.1	5.8747	57.0929	chromosome:NZ_CP013322.1/CP013322.1; plasmid pCAV1193-166:NZ_CP013324.1/CP013324.1; plasmid pCAV1193-258:NZ_CP013323.1/CP013323.1; plasmid pCAV1193-3741:NZ_CP013321.1/CP013321.1; plasmid pCAV1193-78:NZ_CP013326.1/CP013326.1; plasmid pKPC_CAV1193:NZ_CP013325.1/CP013325.1	-	6	6008	5715	2015-12-03	2017-02-21	Complete Genome	ftp://ftp.ncbi.nlm.nih.gov/genomes/all/GCF/001/456/135/GCF_001456135.1_ASM145613v1	ftp://ftp.ncbi.nlm.nih.gov/genomes/all/GCA/001/456/135/GCA_001456135.1_ASM145613v1
Klebsiella pneumoniae	J1	19672	SAMN04357099	PRJNA306571	Proteobacteria	Gammaproteobacteria	GCA_001482345.1	5.40687	57.2556	chromosome:NZ_CP013711.1/CP013711.1; plasmid 1:NZ_CP013712.1/CP013712.1; plasmid 2:NZ_CP013713.1/CP013713.1	-	3	5408	5100	2015-12-24	2017-02-21	Complete Genome	ftp://ftp.ncbi.nlm.nih.gov/genomes/all/GCF/001/482/345/GCF_001482345.1_ASM148234v1	ftp://ftp.ncbi.nlm.nih.gov/genomes/all/GCA/001/482/345/GCA_001482345.1_ASM148234v1
Klebsiella pneumoniae subsp. pneumoniae	NUHL24835	19672	SAMN04421276	PRJNA309157	Proteobacteria	Gammaproteobacteria	GCA_001521895.1	5.53519	57.2067	chromosome:NZ_CP014004.1/CP014004.1; plasmid unnamed1:NZ_CP014005.1/CP014005.1; plasmid unnamed2:NZ_CP014006.1/CP014006.1	-	3	5524	5280	2016-01-21	2017-02-21	Complete Genome	ftp://ftp.ncbi.nlm.nih.gov/genomes/all/GCF/001/521/895/GCF_001521895.1_ASM152189v1	ftp://ftp.ncbi.nlm.nih.gov/genomes/all/GCA/001/521/895/GCA_001521895.1_ASM152189v1
Klebsiella pneumoniae subsp. pneumoniae	RJF999	19672	SAMN04377968	PRJNA307276	Proteobacteria	Gammaproteobacteria	GCA_001529935.1	5.69083	57.1064	chromosome:NZ_CP014010.1/CP014010.1; plasmid pRJF999:NZ_CP014011.1/CP014011.1	-	2	5621	5339	2016-01-22	2017-02-21	Complete Genome	ftp://ftp.ncbi.nlm.nih.gov/genomes/all/GCF/001/529/935/GCF_001529935.1_ASM152993v1	ftp://ftp.ncbi.nlm.nih.gov/genomes/all/GCA/001/529/935/GCA_001529935.1_ASM152993v1
Klebsiella pneumoniae subsp. pneumoniae	RJF293	19672	SAMN04377969	PRJNA307277	Proteobacteria	Gammaproteobacteria	GCA_001530015.1	5.45059	57.1955	chromosome:NZ_CP014008.1/CP014008.1; plasmid pRJF293:NZ_CP014009.1/CP014009.1	-	2	5369	5080	2016-01-22	2017-02-21	Complete Genome	ftp://ftp.ncbi.nlm.nih.gov/genomes/all/GCF/001/530/015/GCF_001530015.1_ASM153001v1	ftp://ftp.ncbi.nlm.nih.gov/genomes/all/GCA/001/530/015/GCA_001530015.1_ASM153001v1
Klebsiella pneumoniae	YH43	19672	SAMD00039249	PRJDB4172	Proteobacteria	Gammaproteobacteria	GCA_001548315.1	5.52032	57.3	chromosome Unknown:NZ_AP014950.1/AP014950.1	-	1	5447	5194	2015-09-15	2017-02-21	Complete Genome	ftp://ftp.ncbi.nlm.nih.gov/genomes/all/GCF/001/548/315/GCF_001548315.1_ASM154831v1	ftp://ftp.ncbi.nlm.nih.gov/genomes/all/GCA/001/548/315/GCA_001548315.1_ASM154831v1
Klebsiella pneumoniae subsp. pneumoniae	TGH8	19672	SAMN04087461	PRJNA295651	Proteobacteria	Gammaproteobacteria	GCA_001611055.1	5.43972	57	chromosome:NZ_CP012743.1/CP012743.1	-	1	5509	5192	2016-04-05	2017-02-21	Complete Genome	ftp://ftp.ncbi.nlm.nih.gov/genomes/all/GCF/001/611/055/GCF_001611055.1_ASM161105v1	ftp://ftp.ncbi.nlm.nih.gov/genomes/all/GCA/001/611/055/GCA_001611055.1_ASM161105v1
Klebsiella pneumoniae subsp. pneumoniae	TGH10	19672	SAMN04087462	PRJNA295651	Proteobacteria	Gammaproteobacteria	GCA_001611095.1	5.35546	57.3	chromosome:NZ_CP012744.1/CP012744.1	-	1	5446	5128	2016-04-05	2017-02-21	Complete Genome	ftp://ftp.ncbi.nlm.nih.gov/genomes/all/GCF/001/611/095/GCF_001611095.1_ASM161109v1	ftp://ftp.ncbi.nlm.nih.gov/genomes/all/GCA/001/611/095/GCA_001611095.1_ASM161109v1
Klebsiella pneumoniae	SKGH01	19672	SAMN04917370	PRJNA320133	Proteobacteria	Gammaproteobacteria	GCA_001644765.1	6.08846	56.5414	chromosome:NZ_CP015500.1/CP015500.1; plasmid unnamed 1:NZ_CP015501.1/CP015501.1; plasmid unnamed 2:NZ_CP015502.1/CP015502.1; plasmid unnamed 3:NZ_CP015503.1/CP015503.1; plasmid unnamed 4:NZ_CP015504.1/CP015504.1; plasmid unnamed 5:NZ_CP015505.1/CP015505.1	-	6	6162	5797	2016-05-16	2017-02-21	Complete Genome	ftp://ftp.ncbi.nlm.nih.gov/genomes/all/GCF/001/644/765/GCF_001644765.1_ASM164476v1	ftp://ftp.ncbi.nlm.nih.gov/genomes/all/GCA/001/644/765/GCA_001644765.1_ASM164476v1
Klebsiella pneumoniae	W14	19672	SAMN04992856	PRJNA321220	Proteobacteria	Gammaproteobacteria	GCA_001646625.1	5.49548	57.1624	chromosome:NZ_CP015753.1/CP015753.1; plasmid unnamed1:NZ_CP015754.1/CP015754.1; plasmid unnamed2:NZ_CP015755.1/CP015755.1	-	3	5443	5186	2016-05-18	2017-02-25	Complete Genome	ftp://ftp.ncbi.nlm.nih.gov/genomes/all/GCF/001/646/625/GCF_001646625.1_ASM164662v1	ftp://ftp.ncbi.nlm.nih.gov/genomes/all/GCA/001/646/625/GCA_001646625.1_ASM164662v1
Klebsiella pneumoniae	AATZP	19672	SAMN03455970	PRJNA279650	Proteobacteria	Gammaproteobacteria	GCA_001648215.1	5.56659	57.1357	chromosome:NZ_CP014755.1/CP014755.1; plasmid pKPN-041:NZ_CP014758.1/CP014758.1; plasmid pKPN-04f:NZ_CP014756.1/CP014756.1; plasmid pNDM-1fa:NZ_CP014757.1/CP014757.1	-	4	5503	5269	2016-05-19	2017-02-25	Complete Genome	ftp://ftp.ncbi.nlm.nih.gov/genomes/all/GCF/001/648/215/GCF_001648215.1_ASM164821v1	ftp://ftp.ncbi.nlm.nih.gov/genomes/all/GCA/001/648/215/GCA_001648215.1_ASM164821v1
Klebsiella pneumoniae	BR	19672	SAMN05188406	PRJNA323746	Proteobacteria	Gammaproteobacteria	GCA_001663195.1	5.42072	57.3423	chromosome:NZ_CP015990.1/CP015990.1; plasmid pWSZBR:NZ_CP015991.1/CP015991.1	-	2	5354	5047	2016-06-15	2017-02-21	Complete Genome	ftp://ftp.ncbi.nlm.nih.gov/genomes/all/GCF/001/663/195/GCF_001663195.1_ASM166319v1	ftp://ftp.ncbi.nlm.nih.gov/genomes/all/GCA/001/663/195/GCA_001663195.1_ASM166319v1
Klebsiella pneumoniae	KPNIH39	19672	SAMN03455930	PRJNA279611	Proteobacteria	Gammaproteobacteria	GCA_001663295.1	5.77967	56.9455	chromosome:NZ_CP014762.1/CP014762.1; plasmid pKPN-332:NZ_CP014763.1/CP014763.1; plasmid pKPN-704:NZ_CP014764.1/CP014764.1; plasmid pKpQIL-9b8:NZ_CP014765.1/CP014765.1	-	4	5859	5534	2016-06-15	2017-02-21	Complete Genome	ftp://ftp.ncbi.nlm.nih.gov/genomes/all/GCF/001/663/295/GCF_001663295.1_ASM166329v1	ftp://ftp.ncbi.nlm.nih.gov/genomes/all/GCA/001/663/295/GCA_001663295.1_ASM166329v1
Klebsiella pneumoniae	Kpn223	19672	SAMN03455975	PRJNA279655	Proteobacteria	Gammaproteobacteria	GCA_001663435.1	5.53613	57.1901	chromosome:NZ_CP015025.1/CP015025.1; plasmid pKPN-065:NZ_CP015026.1/CP015026.1	-	2	5545	5271	2016-06-16	2017-02-21	Complete Genome	ftp://ftp.ncbi.nlm.nih.gov/genomes/all/GCF/001/663/435/GCF_001663435.1_ASM166343v1	ftp://ftp.ncbi.nlm.nih.gov/genomes/all/GCA/001/663/435/GCA_001663435.1_ASM166343v1
Klebsiella pneumoniae	Kpn555	19672	SAMN03455976	PRJNA279656	Proteobacteria	Gammaproteobacteria	GCA_001663455.1	5.73034	57.0043	chromosome:NZ_CP015130.1/CP015130.1; plasmid pKPN-7c3:NZ_CP015131.1/CP015131.1; plasmid pKPN-d6b:NZ_CP015133.1/CP015133.1; plasmid pKPN-d90:NZ_CP015132.1/CP015132.1	-	4	5787	5478	2016-06-16	2017-02-21	Complete Genome	ftp://ftp.ncbi.nlm.nih.gov/genomes/all/GCF/001/663/455/GCF_001663455.1_ASM166345v1	ftp://ftp.ncbi.nlm.nih.gov/genomes/all/GCA/001/663/455/GCA_001663455.1_ASM166345v1
Klebsiella pneumoniae	KPNIH36	19672	SAMN03701676	PRJNA284365	Proteobacteria	Gammaproteobacteria	GCA_001675125.1	5.68147	57.207	chromosome:NZ_CP014647.1/CP014647.1; plasmid pKPN-821:NZ_CP014648.1/CP014648.1; plasmid pKPN-fff:NZ_CP014649.1/CP014649.1; plasmid pKpQIL-6e6:NZ_CP014650.1/CP014650.1	-	4	5827	5574	2016-06-22	2017-02-21	Complete Genome	ftp://ftp.ncbi.nlm.nih.gov/genomes/all/GCF/001/675/125/GCF_001675125.1_ASM167512v1	ftp://ftp.ncbi.nlm.nih.gov/genomes/all/GCA/001/675/125/GCA_001675125.1_ASM167512v1
Klebsiella pneumoniae	TH1	19672	SAMN05170048	PRJNA321635	Proteobacteria	Gammaproteobacteria	GCA_001676825.1	5.49547	57.1624	chromosome:NZ_CP016159.1/CP016159.1; plasmid unnamed1:NZ_CP016160.1/CP016160.1; plasmid unnamed2:NZ_CP016161.1/CP016161.1	-	3	5440	5187	2016-06-27	2017-02-22	Complete Genome	ftp://ftp.ncbi.nlm.nih.gov/genomes/all/GCF/001/676/825/GCF_001676825.1_ASM167682v1	ftp://ftp.ncbi.nlm.nih.gov/genomes/all/GCA/001/676/825/GCA_001676825.1_ASM167682v1
Klebsiella pneumoniae	DHQP1002001	19672	SAMN04448219	PRJNA296771	Proteobacteria	Gammaproteobacteria	GCA_001704235.1	5.55846	57.3358	chromosome:NZ_CP016811.1/CP016811.1; plasmid p_IncFIB_DHQP1002001:NZ_CP016810.1/CP016810.1; plasmid p_incR_DHQP1002001:NZ_CP016812.1/CP016812.1	-	3	5680	5309	2016-08-12	2017-02-21	Complete Genome	ftp://ftp.ncbi.nlm.nih.gov/genomes/all/GCF/001/704/235/GCF_001704235.1_ASM170423v1	ftp://ftp.ncbi.nlm.nih.gov/genomes/all/GCA/001/704/235/GCA_001704235.1_ASM170423v1
Klebsiella pneumoniae		19672	SAMN05149976	PRJNA322244	Proteobacteria	Gammaproteobacteria	GCA_001705385.1	5.80373	57.0021	chromosome:NZ_CP015822.1/CP015822.1; plasmid 1:NZ_CP015823.1/CP015823.1; plasmid 2:NZ_CP015824.1/CP015824.1; plasmid 3:NZ_CP015825.1/CP015825.1	-	4	5954	5684	2016-08-16	2017-02-21	Complete Genome	ftp://ftp.ncbi.nlm.nih.gov/genomes/all/GCF/001/705/385/GCF_001705385.1_ASM170538v1	ftp://ftp.ncbi.nlm.nih.gov/genomes/all/GCA/001/705/385/GCA_001705385.1_ASM170538v1
Klebsiella pneumoniae	ED23	19672	SAMN05425526	PRJNA330755	Proteobacteria	Gammaproteobacteria	GCA_001708225.1	5.5874	57.3144	chromosome:NZ_CP016814.1/CP016814.1; plasmid unamed:NZ_CP016815.1/CP016815.1	-	2	5560	5272	2016-08-19	2017-02-21	Complete Genome	ftp://ftp.ncbi.nlm.nih.gov/genomes/all/GCF/001/708/225/GCF_001708225.1_ASM170822v1	ftp://ftp.ncbi.nlm.nih.gov/genomes/all/GCA/001/708/225/GCA_001708225.1_ASM170822v1
Klebsiella pneumoniae	ED2	19672	SAMN05425525	PRJNA330755	Proteobacteria	Gammaproteobacteria	GCA_001708245.1	5.41296	57.4	chromosome:NZ_CP016813.1/CP016813.1	-	1	5290	5057	2016-08-19	2017-02-22	Complete Genome	ftp://ftp.ncbi.nlm.nih.gov/genomes/all/GCF/001/708/245/GCF_001708245.1_ASM170824v1	ftp://ftp.ncbi.nlm.nih.gov/genomes/all/GCA/001/708/245/GCA_001708245.1_ASM170824v1
Klebsiella pneumoniae		19672	SAMN04448229	PRJNA296771	Proteobacteria	Gammaproteobacteria	GCA_001709275.1	5.8056	56.7804	chromosome:NZ_CP016923.1/CP016923.1; plasmid unnamed1:NZ_CP016919.1/CP016919.1; plasmid unnamed1:NZ_CP016922.1/CP016922.1; plasmid unnamed2:NZ_CP016920.1/CP016920.1; plasmid unnamed2:NZ_CP016921.1/CP016921.1	-	5	5813	5493	2016-08-23	2017-02-21	Complete Genome	ftp://ftp.ncbi.nlm.nih.gov/genomes/all/GCF/001/709/275/GCF_001709275.1_ASM170927v1	ftp://ftp.ncbi.nlm.nih.gov/genomes/all/GCA/001/709/275/GCA_001709275.1_ASM170927v1
Klebsiella pneumoniae		19672	SAMN04448241	PRJNA296771	Proteobacteria	Gammaproteobacteria	GCA_001709295.1	5.48385	57.1811	chromosome:NZ_CP016926.1/CP016926.1; plasmid unnamed1:NZ_CP016927.1/CP016927.1; plasmid unnamed1:NZ_CP016924.1/CP016924.1; plasmid unnamed2:NZ_CP016925.1/CP016925.1	-	4	5446	5179	2016-08-23	2017-02-21	Complete Genome	ftp://ftp.ncbi.nlm.nih.gov/genomes/all/GCF/001/709/295/GCF_001709295.1_ASM170929v1	ftp://ftp.ncbi.nlm.nih.gov/genomes/all/GCA/001/709/295/GCA_001709295.1_ASM170929v1
Klebsiella pneumoniae	UCLAOXA232KP_Pt0	19672	SAMN04008891	PRJNA293620	Proteobacteria	Gammaproteobacteria	GCA_001721725.1	5.31274	57.5	chromosome:NZ_CP012560.1/CP012560.1	-	1	5314	5051	2016-09-08	2017-02-21	Complete Genome	ftp://ftp.ncbi.nlm.nih.gov/genomes/all/GCF/001/721/725/GCF_001721725.1_ASM172172v1	ftp://ftp.ncbi.nlm.nih.gov/genomes/all/GCA/001/721/725/GCA_001721725.1_ASM172172v1
Klebsiella pneumoniae	UCLAOXA232KP	19672	SAMN04008893	PRJNA293620	Proteobacteria	Gammaproteobacteria	GCA_001741545.1	5.79855	57.018	chromosome:NZ_CP012568.1/CP012568.1; plasmid pUCLAOXA232-3.X:NZ_CP012569.1/CP012569.1; plasmid pUCLAOXA232-4.X:NZ_CP012570.1/CP012570.1; plasmid pUCLAOXA232-5.X:NZ_CP012571.1/CP012571.1; plasmid pUCLAOXA232-6.X:NZ_CP012572.1/CP012572.1	-	5	5898	5564	2016-09-08	2017-02-21	Complete Genome	ftp://ftp.ncbi.nlm.nih.gov/genomes/all/GCF/001/741/545/GCF_001741545.1_ASM174154v1	ftp://ftp.ncbi.nlm.nih.gov/genomes/all/GCA/001/741/545/GCA_001741545.1_ASM174154v1
Klebsiella pneumoniae	UCLAOXA232KP	19672	SAMN04008892	PRJNA293620	Proteobacteria	Gammaproteobacteria	GCA_001741665.1	5.88049	56.9253	chromosome:NZ_CP012561.1/CP012561.1; plasmid pUCLAOXA232-1:NZ_CP012562.1/CP012562.1; plasmid pUCLAOXA232-2:NZ_CP012563.1/CP012563.1; plasmid pUCLAOXA232-3:NZ_CP012564.1/CP012564.1; plasmid pUCLAOXA232-4:NZ_CP012565.1/CP012565.1; plasmid pUCLAOXA232-5:NZ_CP012566.1/CP012566.1; plasmid pUCLAOXA232-6:NZ_CP012567.1/CP012567.1	-	7	6010	5649	2016-09-08	2017-02-21	Complete Genome	ftp://ftp.ncbi.nlm.nih.gov/genomes/all/GCF/001/741/665/GCF_001741665.1_ASM174166v1	ftp://ftp.ncbi.nlm.nih.gov/genomes/all/GCA/001/741/665/GCA_001741665.1_ASM174166v1
Klebsiella pneumoniae subsp. pneumoniae	TGH13	19672	SAMN04087463	PRJNA295651	Proteobacteria	Gammaproteobacteria	GCA_001746535.1	5.34458	57.4	chromosome:NZ_CP012745.1/CP012745.1	-	1	5343	5079	2016-09-26	2017-02-21	Complete Genome	ftp://ftp.ncbi.nlm.nih.gov/genomes/all/GCF/001/746/535/GCF_001746535.1_ASM174653v1	ftp://ftp.ncbi.nlm.nih.gov/genomes/all/GCA/001/746/535/GCA_001746535.1_ASM174653v1
Klebsiella pneumoniae	KP36	19672	SAMN05786944	PRJNA343398	Proteobacteria	Gammaproteobacteria	GCA_001750805.1	5.75921	57.0259	chromosome:NZ_CP017385.1/CP017385.1; plasmid 1:NZ_CP017386.1/CP017386.1; plasmid 2:NZ_CP017387.1/CP017387.1; plasmid 3:NZ_CP017388.1/CP017388.1	-	4	5744	5423	2016-10-03	2017-02-21	Complete Genome	ftp://ftp.ncbi.nlm.nih.gov/genomes/all/GCF/001/750/805/GCF_001750805.1_ASM175080v1	ftp://ftp.ncbi.nlm.nih.gov/genomes/all/GCA/001/750/805/GCA_001750805.1_ASM175080v1
Klebsiella pneumoniae	KP5	19672	SAMN03770912	PRJNA286828	Proteobacteria	Gammaproteobacteria	GCA_001855315.1	5.71885	56.9544	chromosome:NZ_CP012426.1/CP012426.1; plasmid pSg1-1:NZ_CP012427.1/CP012427.1; plasmid pSg1-2:NZ_CP012428.1/CP012428.1; plasmid pSg1-3:NZ_CP012429.1/CP012429.1; plasmid pSg1-NDM:NZ_CP011839.1/CP011839.1	-	5	5718	5429	2016-10-27	2017-02-21	Complete Genome	ftp://ftp.ncbi.nlm.nih.gov/genomes/all/GCF/001/855/315/GCF_001855315.1_ASM185531v1	ftp://ftp.ncbi.nlm.nih.gov/genomes/all/GCA/001/855/315/GCA_001855315.1_ASM185531v1
Klebsiella pneumoniae	CAV1016	19672	SAMN03024573	PRJNA246471	Proteobacteria	Gammaproteobacteria	GCA_001870165.1	5.59711	57.2235	chromosome:NZ_CP017934.1/CP017934.1; plasmid pCAV1016-76:NZ_CP017936.1/CP017936.1; plasmid pCAV1016-90:NZ_CP017935.1/CP017935.1; plasmid pKPC_UVA01:NZ_CP017937.1/CP017937.1	-	4	5638	5391	2016-11-07	2017-02-21	Complete Genome	ftp://ftp.ncbi.nlm.nih.gov/genomes/all/GCF/001/870/165/GCF_001870165.1_ASM187016v1	ftp://ftp.ncbi.nlm.nih.gov/genomes/all/GCA/001/870/165/GCA_001870165.1_ASM187016v1
Klebsiella pneumoniae	Kp_Goe_822579	19672	SAMN05412444	PRJNA329409	Proteobacteria	Gammaproteobacteria	GCA_001885255.2	5.92094	56.6265	chromosome:NZ_CP018140.1/CP018140.1; plasmid pKp_Goe_579-1:NZ_CP018313.1/CP018313.1; plasmid pKp_Goe_579-2:NZ_CP018318.1/CP018318.1; plasmid pKp_Goe_579-3:NZ_CP018315.1/CP018315.1; plasmid pKp_Goe_579-4:NZ_CP018316.1/CP018316.1; plasmid pKp_Goe_579-5:NZ_CP018317.1/CP018317.1; plasmid pKp_Goe_579-6:NZ_CP018314.1/CP018314.1	-	7	5946	5666	2016-11-22	2017-02-22	Complete Genome	ftp://ftp.ncbi.nlm.nih.gov/genomes/all/GCF/001/885/255/GCF_001885255.2_ASM188525v2	ftp://ftp.ncbi.nlm.nih.gov/genomes/all/GCA/001/885/255/GCA_001885255.2_ASM188525v2
Klebsiella pneumoniae	MNCRE78	19672	SAMN06067846	PRJNA355274	Proteobacteria	Gammaproteobacteria	GCA_001902195.1	5.77846	56.8698	chromosome:NZ_CP018428.1/CP018428.1; plasmid pMNCRE78_1:NZ_CP018431.1/CP018431.1; plasmid pMNCRE78_2:NZ_CP018429.1/CP018429.1; plasmid pMNCRE78_3:NZ_CP018432.1/CP018432.1; plasmid pMNCRE78_4:NZ_CP018430.1/CP018430.1	-	5	5884	5605	2016-12-13	2017-02-22	Complete Genome	ftp://ftp.ncbi.nlm.nih.gov/genomes/all/GCF/001/902/195/GCF_001902195.1_ASM190219v1	ftp://ftp.ncbi.nlm.nih.gov/genomes/all/GCA/001/902/195/GCA_001902195.1_ASM190219v1
Klebsiella pneumoniae	MNCRE69	19672	SAMN06067845	PRJNA355274	Proteobacteria	Gammaproteobacteria	GCA_001902215.1	5.77376	56.8754	chromosome:NZ_CP018427.1/CP018427.1; plasmid pMNCRE69_1:NZ_CP018425.1/CP018425.1; plasmid pMNCRE69_2:NZ_CP018423.1/CP018423.1; plasmid pMNCRE69_3:NZ_CP018426.1/CP018426.1; plasmid pMNCRE69_4:NZ_CP018424.1/CP018424.1	-	5	5876	5605	2016-12-13	2017-02-22	Complete Genome	ftp://ftp.ncbi.nlm.nih.gov/genomes/all/GCF/001/902/215/GCF_001902215.1_ASM190221v1	ftp://ftp.ncbi.nlm.nih.gov/genomes/all/GCA/001/902/215/GCA_001902215.1_ASM190221v1
Klebsiella pneumoniae	MNCRE53	19672	SAMN06067844	PRJNA355274	Proteobacteria	Gammaproteobacteria	GCA_001902235.1	5.81154	56.8775	chromosome:NZ_CP018437.1/CP018437.1; plasmid pMNCRE53_1:NZ_CP018433.1/CP018433.1; plasmid pMNCRE53_2:NZ_CP018435.1/CP018435.1; plasmid pMNCRE53_3:NZ_CP018436.1/CP018436.1; plasmid pMNCRE53_4:NZ_CP018434.1/CP018434.1	-	5	5911	5644	2016-12-13	2017-02-22	Complete Genome	ftp://ftp.ncbi.nlm.nih.gov/genomes/all/GCF/001/902/235/GCF_001902235.1_ASM190223v1	ftp://ftp.ncbi.nlm.nih.gov/genomes/all/GCA/001/902/235/GCA_001902235.1_ASM190223v1
Klebsiella pneumoniae	CAV1453	19672	SAMN03733793	PRJNA246471	Proteobacteria	Gammaproteobacteria	GCA_001902255.1	5.59498	57.2856	chromosome:NZ_CP018356.1/CP018356.1; plasmid pCAV1453-14:NZ_CP018353.1/CP018353.1; plasmid pCAV1453-208:NZ_CP018355.1/CP018355.1; plasmid pCAV1453-46:NZ_CP018354.1/CP018354.1	-	4	5676	5423	2016-12-13	2017-02-21	Complete Genome	ftp://ftp.ncbi.nlm.nih.gov/genomes/all/GCF/001/902/255/GCF_001902255.1_ASM190225v1	ftp://ftp.ncbi.nlm.nih.gov/genomes/all/GCA/001/902/255/GCA_001902255.1_ASM190225v1
Klebsiella pneumoniae		19672	SAMN05412805	PRJNA329409	Proteobacteria	Gammaproteobacteria	GCA_001902335.1	5.85129	56.6242	chromosome:NZ_CP018337.1/CP018337.1; plasmid pKp_Goe_414-1:NZ_CP018339.1/CP018339.1; plasmid pKp_Goe_414-2:NZ_CP018338.1/CP018338.1; plasmid pKp_Goe_414-3:NZ_CP018340.1/CP018340.1; plasmid pKp_Goe_414-4:NZ_CP018341.1/CP018341.1; plasmid pKp_Goe_414-5:NZ_CP018342.1/CP018342.1; plasmid pKp_Goe_414-6:NZ_CP018343.1/CP018343.1	-	7	5972	5618	2016-12-13	2017-02-21	Complete Genome	ftp://ftp.ncbi.nlm.nih.gov/genomes/all/GCF/001/902/335/GCF_001902335.1_ASM190233v1	ftp://ftp.ncbi.nlm.nih.gov/genomes/all/GCA/001/902/335/GCA_001902335.1_ASM190233v1
Klebsiella pneumoniae	Kp_Goe_62629	19672	SAMN05412811	PRJNA329409	Proteobacteria	Gammaproteobacteria	GCA_001902355.1	5.77858	57.1601	chromosome:NZ_CP018364.1/CP018364.1; plasmid pKp_Goe_629-1:NZ_CP018365.1/CP018365.1; plasmid pKp_Goe_629-2:NZ_CP018366.1/CP018366.1	-	3	5901	5607	2016-12-13	2017-02-21	Complete Genome	ftp://ftp.ncbi.nlm.nih.gov/genomes/all/GCF/001/902/355/GCF_001902355.1_ASM190235v1	ftp://ftp.ncbi.nlm.nih.gov/genomes/all/GCA/001/902/355/GCA_001902355.1_ASM190235v1
Klebsiella pneumoniae	Kp_Goe_39795	19672	SAMN05412810	PRJNA329409	Proteobacteria	Gammaproteobacteria	GCA_001902395.1	5.67652	56.9228	chromosome:NZ_CP018458.1/CP018458.1; plasmid pKp_Goe_795-1:NZ_CP018460.1/CP018460.1; plasmid pKp_Goe_795-2:NZ_CP018461.1/CP018461.1; plasmid pKp_Goe_795-3:NZ_CP018462.1/CP018462.1; plasmid pKp_Goe_795-4:NZ_CP018459.1/CP018459.1	-	5	5699	5383	2016-12-13	2017-02-21	Complete Genome	ftp://ftp.ncbi.nlm.nih.gov/genomes/all/GCF/001/902/395/GCF_001902395.1_ASM190239v1	ftp://ftp.ncbi.nlm.nih.gov/genomes/all/GCA/001/902/395/GCA_001902395.1_ASM190239v1
Klebsiella pneumoniae	Kp_Goe_822917	19672	SAMN05412453	PRJNA329409	Proteobacteria	Gammaproteobacteria	GCA_001902415.1	5.58428	57.2174	chromosome:NZ_CP018438.1/CP018438.1; plasmid pKp_Goe_917-1:NZ_CP018441.1/CP018441.1; plasmid pKp_Goe_917-2:NZ_CP018443.1/CP018443.1; plasmid pKp_Goe_917-3:NZ_CP018442.1/CP018442.1; plasmid pKp_Goe_917-4:NZ_CP018445.1/CP018445.1; plasmid pKp_Goe_917-5:NZ_CP018444.1/CP018444.1; plasmid pKp_Goe_917-6:NZ_CP018440.1/CP018440.1; plasmid pKp_Goe_917-7:NZ_CP018446.1/CP018446.1; plasmid pKp_Goe_917-8:NZ_C…	-	9	5657	5360	2016-12-13	2017-02-21	Complete Genome	ftp://ftp.ncbi.nlm.nih.gov/genomes/all/GCF/001/902/415/GCF_001902415.1_ASM190241v1	ftp://ftp.ncbi.nlm.nih.gov/genomes/all/GCA/001/902/415/GCA_001902415.1_ASM190241v1
Klebsiella pneumoniae	Kp_Goe_33208	19672	SAMN05412455	PRJNA329409	Proteobacteria	Gammaproteobacteria	GCA_001902435.1	5.65566	56.9603	chromosome:NZ_CP018447.1/CP018447.1; plasmid pKp_Goe_208-1:NZ_CP018448.1/CP018448.1; plasmid pKp_Goe_208-2:NZ_CP018449.1/CP018449.1	-	3	5716	5429	2016-12-13	2017-02-21	Complete Genome	ftp://ftp.ncbi.nlm.nih.gov/genomes/all/GCF/001/902/435/GCF_001902435.1_ASM190243v1	ftp://ftp.ncbi.nlm.nih.gov/genomes/all/GCA/001/902/435/GCA_001902435.1_ASM190243v1
Klebsiella pneumoniae	SWU01	19672	SAMN06109054	PRJNA354663	Proteobacteria	Gammaproteobacteria	GCA_001902475.1	5.69906	57.3888	chromosome:NZ_CP018454.1/CP018454.1; plasmid unnamed:NZ_CP018455.1/CP018455.1	-	2	5816	5537	2016-12-13	2017-02-21	Complete Genome	ftp://ftp.ncbi.nlm.nih.gov/genomes/all/GCF/001/902/475/GCF_001902475.1_ASM190247v1	ftp://ftp.ncbi.nlm.nih.gov/genomes/all/GCA/001/902/475/GCA_001902475.1_ASM190247v1
Klebsiella pneumoniae	Kp_Goe_71070	19672	SAMN05412456	PRJNA329409	Proteobacteria	Gammaproteobacteria	GCA_001902515.1	5.65894	56.9579	chromosome:NZ_CP018450.1/CP018450.1; plasmid pKp_Goe_070-1:NZ_CP018451.1/CP018451.1; plasmid pKp_Goe_070-2:NZ_CP018452.1/CP018452.1; plasmid pKp_Goe_070-3:NZ_CP018453.1/CP018453.1	-	4	5723	5434	2016-12-13	2017-02-21	Complete Genome	ftp://ftp.ncbi.nlm.nih.gov/genomes/all/GCF/001/902/515/GCF_001902515.1_ASM190251v1	ftp://ftp.ncbi.nlm.nih.gov/genomes/all/GCA/001/902/515/GCA_001902515.1_ASM190251v1
Klebsiella pneumoniae	CAV1417	19672	SAMN03733765	PRJNA246471	Proteobacteria	Gammaproteobacteria	GCA_001902535.1	5.51354	56.9889	chromosome:CP018352.1; chromosome unnamed :CP018349.1; plasmid pCAV1417-185:CP018351.1; plasmid pCAV1417-67:CP018350.1; plasmid pCAV1417-9294:CP018348.1	-	5	5901	5592	2016-12-13	2016-12-13	Complete Genome	-	ftp://ftp.ncbi.nlm.nih.gov/genomes/all/GCA/001/902/535/GCA_001902535.1_ASM190253v1
Klebsiella pneumoniae	CAV1042	19672	SAMN03024576	PRJNA246471	Proteobacteria	Gammaproteobacteria	GCA_001908515.1	5.75226	56.809	chromosome:NZ_CP018671.1/CP018671.1; plasmid pCAV1042-183:NZ_CP018670.1/CP018670.1; plasmid pCAV1042-2781:NZ_CP018665.1/CP018665.1; plasmid pCAV1042-3223:NZ_CP018666.1/CP018666.1; plasmid pCAV1042-5566:NZ_CP018667.1/CP018667.1; plasmid pKPC_CAV1042-44:NZ_CP018668.1/CP018668.1; plasmid pKPC_CAV1042-89:NZ_CP018669.1/CP018669.1	-	7	5810	5500	2016-12-19	2017-02-22	Complete Genome	ftp://ftp.ncbi.nlm.nih.gov/genomes/all/GCF/001/908/515/GCF_001908515.1_ASM190851v1	ftp://ftp.ncbi.nlm.nih.gov/genomes/all/GCA/001/908/515/GCA_001908515.1_ASM190851v1
Klebsiella pneumoniae	Kp_Goe_149473	19672	SAMN05412458	PRJNA329409	Proteobacteria	Gammaproteobacteria	GCA_001908595.1	5.91632	56.6259	chromosome:NZ_CP018686.1/CP018686.1; plasmid pKp_Goe_473-1:NZ_CP018687.1/CP018687.1; plasmid pKp_Goe_473-2:NZ_CP018689.1/CP018689.1; plasmid pKp_Goe_473-3:NZ_CP018690.1/CP018690.1; plasmid pKp_Goe_473-4:NZ_CP018691.1/CP018691.1; plasmid pKp_Goe_473-5:NZ_CP018688.1/CP018688.1	-	6	5935	5658	2016-12-19	2017-02-22	Complete Genome	ftp://ftp.ncbi.nlm.nih.gov/genomes/all/GCF/001/908/595/GCF_001908595.1_ASM190859v1	ftp://ftp.ncbi.nlm.nih.gov/genomes/all/GCA/001/908/595/GCA_001908595.1_ASM190859v1
Klebsiella pneumoniae	Kp_Goe_827024	19672	SAMN05412797	PRJNA329409	Proteobacteria	Gammaproteobacteria	GCA_001908625.1	5.90769	56.635	chromosome:NZ_CP018701.1/CP018701.1; plasmid pKp_Goe_024-1:NZ_CP018702.1/CP018702.1; plasmid pKp_Goe_024-2:NZ_CP018704.1/CP018704.1; plasmid pKp_Goe_024-3:NZ_CP018706.1/CP018706.1; plasmid pKp_Goe_024-4:NZ_CP018705.1/CP018705.1; plasmid pKp_Goe_024-5:NZ_CP018703.1/CP018703.1	-	6	5931	5653	2016-12-19	2017-02-22	Complete Genome	ftp://ftp.ncbi.nlm.nih.gov/genomes/all/GCF/001/908/625/GCF_001908625.1_ASM190862v1	ftp://ftp.ncbi.nlm.nih.gov/genomes/all/GCA/001/908/625/GCA_001908625.1_ASM190862v1
Klebsiella pneumoniae	Kp_Goe_827026	19672	SAMN05412802	PRJNA329409	Proteobacteria	Gammaproteobacteria	GCA_001908655.1	5.9135	56.6278	chromosome:NZ_CP018707.1/CP018707.1; plasmid pKp_Goe_026-1:NZ_CP018708.1/CP018708.1; plasmid pKp_Goe_026-2:NZ_CP018710.1/CP018710.1; plasmid pKp_Goe_026-3:NZ_CP018712.1/CP018712.1; plasmid pKp_Goe_026-4:NZ_CP018711.1/CP018711.1; plasmid pKp_Goe_026-5:NZ_CP018709.1/CP018709.1	-	6	5932	5658	2016-12-19	2017-02-22	Complete Genome	ftp://ftp.ncbi.nlm.nih.gov/genomes/all/GCF/001/908/655/GCF_001908655.1_ASM190865v1	ftp://ftp.ncbi.nlm.nih.gov/genomes/all/GCA/001/908/655/GCA_001908655.1_ASM190865v1
Klebsiella pneumoniae	Kp_Goe_152021	19672	SAMN05412803	PRJNA329409	Proteobacteria	Gammaproteobacteria	GCA_001908675.1	5.92138	56.6264	chromosome:NZ_CP018713.1/CP018713.1; plasmid pKp_Goe_021-1:NZ_CP018714.1/CP018714.1; plasmid pKp_Goe_021-2:NZ_CP018716.1/CP018716.1; plasmid pKp_Goe_021-3:NZ_CP018717.1/CP018717.1; plasmid pKp_Goe_021-4:NZ_CP018718.1/CP018718.1; plasmid pKp_Goe_021-5:NZ_CP018715.1/CP018715.1	-	6	5935	5654	2016-12-19	2017-02-22	Complete Genome	ftp://ftp.ncbi.nlm.nih.gov/genomes/all/GCF/001/908/675/GCF_001908675.1_ASM190867v1	ftp://ftp.ncbi.nlm.nih.gov/genomes/all/GCA/001/908/675/GCA_001908675.1_ASM190867v1
Klebsiella pneumoniae	KP_Goe_828304	19672	SAMN05412804	PRJNA329409	Proteobacteria	Gammaproteobacteria	GCA_001908695.1	5.91408	56.6249	chromosome:NZ_CP018719.1/CP018719.1; plasmid pKp_Goe_304-1:NZ_CP018720.1/CP018720.1; plasmid pKp_Goe_304-2:NZ_CP018722.1/CP018722.1; plasmid pKp_Goe_304-3:NZ_CP018723.1/CP018723.1; plasmid pKp_Goe_304-4:NZ_CP018724.1/CP018724.1; plasmid pKp_Goe_304-5:NZ_CP018721.1/CP018721.1	-	6	5938	5662	2016-12-19	2017-02-22	Complete Genome	ftp://ftp.ncbi.nlm.nih.gov/genomes/all/GCF/001/908/695/GCF_001908695.1_ASM190869v1	ftp://ftp.ncbi.nlm.nih.gov/genomes/all/GCA/001/908/695/GCA_001908695.1_ASM190869v1
Klebsiella pneumoniae	CAV1217	19672	SAMN03024585	PRJNA246471	Proteobacteria	Gammaproteobacteria	GCA_001908715.1	5.37906	57.0898	chromosome:CP018676.1; chromosome unnamed:CP018673.1; plasmid pCAV1217-71:CP018674.1; plasmid pCAV1217-9294:CP018672.1; plasmid pKPC_CAV1217:CP018675.1	-	5	5746	5433	2016-12-19	2016-12-19	Complete Genome	-	ftp://ftp.ncbi.nlm.nih.gov/genomes/all/GCA/001/908/715/GCA_001908715.1_ASM190871v1
Klebsiella pneumoniae	Kp_Goe_149832	19672	SAMN05412459	PRJNA329409	Proteobacteria	Gammaproteobacteria	GCA_001908875.1	5.92029	56.6244	chromosome:NZ_CP018695.1/CP018695.1; plasmid pKp_Goe_832-1:NZ_CP018696.1/CP018696.1; plasmid pKp_Goe_832-2:NZ_CP018698.1/CP018698.1; plasmid pKp_Goe_832-3:NZ_CP018700.1/CP018700.1; plasmid pKp_Goe_832-4:NZ_CP018699.1/CP018699.1; plasmid pKp_Goe_832-5:NZ_CP018697.1/CP018697.1	-	6	5935	5657	2016-12-19	2017-02-22	Complete Genome	ftp://ftp.ncbi.nlm.nih.gov/genomes/all/GCF/001/908/875/GCF_001908875.1_ASM190887v1	ftp://ftp.ncbi.nlm.nih.gov/genomes/all/GCA/001/908/875/GCA_001908875.1_ASM190887v1
Klebsiella pneumoniae	Kp_Goe_821588	19672	SAMN05412457	PRJNA329409	Proteobacteria	Gammaproteobacteria	GCA_001908895.1	5.52615	57.2691	chromosome:NZ_CP018692.1/CP018692.1; plasmid pKp_Goe_588-1:NZ_CP018693.1/CP018693.1; plasmid pKp_Goe_588-2:NZ_CP018694.1/CP018694.1	-	3	5575	5286	2016-12-19	2017-02-22	Complete Genome	ftp://ftp.ncbi.nlm.nih.gov/genomes/all/GCF/001/908/895/GCF_001908895.1_ASM190889v1	ftp://ftp.ncbi.nlm.nih.gov/genomes/all/GCA/001/908/895/GCA_001908895.1_ASM190889v1
Klebsiella pneumoniae	Kp_Goe_121641	19672	SAMN05412452	PRJNA329409	Proteobacteria	Gammaproteobacteria	GCA_001913175.1	5.62773	56.9613	chromosome:NZ_CP018735.1/CP018735.1; plasmid pKp_Goe_641-1:NZ_CP018737.1/CP018737.1; plasmid pKp_Goe_641-2:NZ_CP018736.1/CP018736.1; plasmid pKp_Goe_641-3:NZ_CP018738.1/CP018738.1; plasmid pKp_Goe_641-4:NZ_CP018740.1/CP018740.1; plasmid pKp_Goe_641-5:NZ_CP018739.1/CP018739.1	-	6	5675	5390	2016-12-21	2017-02-22	Complete Genome	ftp://ftp.ncbi.nlm.nih.gov/genomes/all/GCF/001/913/175/GCF_001913175.1_ASM191317v1	ftp://ftp.ncbi.nlm.nih.gov/genomes/all/GCA/001/913/175/GCA_001913175.1_ASM191317v1
Klebsiella pneumoniae	AR_0049	19672	SAMN04014890	PRJNA292904	Proteobacteria	Gammaproteobacteria	GCA_001922465.1	5.77948	56.9764	chromosome:NZ_CP018816.1/CP018816.1; plasmid unitig_1:NZ_CP018817.1/CP018817.1; plasmid unitig_2:NZ_CP018818.1/CP018818.1; plasmid unitig_3:NZ_CP018819.1/CP018819.1	-	4	5913	5636	2016-12-27	2017-02-22	Complete Genome	ftp://ftp.ncbi.nlm.nih.gov/genomes/all/GCF/001/922/465/GCF_001922465.1_ASM192246v1	ftp://ftp.ncbi.nlm.nih.gov/genomes/all/GCA/001/922/465/GCA_001922465.1_ASM192246v1
Klebsiella pneumoniae	ATCC 35657	19672	SAMN03455977	PRJNA279657	Proteobacteria	Gammaproteobacteria	GCA_001936035.1	5.38797	57.4114	chromosome:NZ_CP015134.1/CP015134.1; plasmid p35657-1:NZ_CP015135.1/CP015135.1	-	2	5363	5116	2017-01-05	2017-02-22	Complete Genome	ftp://ftp.ncbi.nlm.nih.gov/genomes/all/GCF/001/936/035/GCF_001936035.1_ASM193603v1	ftp://ftp.ncbi.nlm.nih.gov/genomes/all/GCA/001/936/035/GCA_001936035.1_ASM193603v1
Klebsiella pneumoniae	1756	19672	SAMN06216564	PRJNA360900	Proteobacteria	Gammaproteobacteria	GCA_001952835.1	5.26977	57.5326	chromosome:NZ_CP019219.1/CP019219.1; plasmid pKp1756:NZ_CP019220.1/CP019220.1	-	2	5222	4985	2017-01-17	2017-02-22	Complete Genome	ftp://ftp.ncbi.nlm.nih.gov/genomes/all/GCF/001/952/835/GCF_001952835.1_ASM195283v1	ftp://ftp.ncbi.nlm.nih.gov/genomes/all/GCA/001/952/835/GCA_001952835.1_ASM195283v1
Klebsiella pneumoniae	CN1	19672	SAMN04889855	PRJNA319426	Proteobacteria	Gammaproteobacteria	GCA_001952875.1	5.4358	57.2904	chromosome:NZ_CP015382.1/CP015382.1; plasmid CN1_p1:NZ_CP015383.1/CP015383.1; plasmid CN1_p2:NZ_CP015384.1/CP015384.1	-	3	5440	5169	2017-01-17	2017-02-22	Complete Genome	ftp://ftp.ncbi.nlm.nih.gov/genomes/all/GCF/001/952/875/GCF_001952875.1_ASM195287v1	ftp://ftp.ncbi.nlm.nih.gov/genomes/all/GCA/001/952/875/GCA_001952875.1_ASM195287v1
Klebsiella pneumoniae	NY9	19672	SAMN04889856	PRJNA319426	Proteobacteria	Gammaproteobacteria	GCA_001952895.1	5.88091	57.0263	chromosome:NZ_CP015385.1/CP015385.1; plasmid NY9_p1:NZ_CP015386.1/CP015386.1; plasmid NY9_p2:NZ_CP015387.1/CP015387.1; plasmid NY9_p3:NZ_CP015388.1/CP015388.1; plasmid NY9_p4:NZ_CP015389.1/CP015389.1; plasmid NY9_p5:NZ_CP015390.1/CP015390.1; plasmid NY9_p6:NZ_CP015391.1/CP015391.1	-	7	6065	5738	2017-01-17	2017-02-22	Complete Genome	ftp://ftp.ncbi.nlm.nih.gov/genomes/all/GCF/001/952/895/GCF_001952895.1_ASM195289v1	ftp://ftp.ncbi.nlm.nih.gov/genomes/all/GCA/001/952/895/GCA_001952895.1_ASM195289v1
Klebsiella pneumoniae	CR14	19672	SAMN04889857	PRJNA319426	Proteobacteria	Gammaproteobacteria	GCA_001952915.1	6.06389	56.7789	chromosome:NZ_CP015392.1/CP015392.1; plasmid CR14_p1:NZ_CP015393.1/CP015393.1; plasmid CR14_p2:NZ_CP015394.1/CP015394.1; plasmid CR14_p3:NZ_CP015395.1/CP015395.1; plasmid CR14_p4:NZ_CP015396.1/CP015396.1; plasmid CR14_p5:NZ_CP015397.1/CP015397.1	-	6	6193	5869	2017-01-17	2017-02-22	Complete Genome	ftp://ftp.ncbi.nlm.nih.gov/genomes/all/GCF/001/952/915/GCF_001952915.1_ASM195291v1	ftp://ftp.ncbi.nlm.nih.gov/genomes/all/GCA/001/952/915/GCA_001952915.1_ASM195291v1
Klebsiella pneumoniae	825795-1	19672	SAMN05412796	PRJNA329409	Proteobacteria	Gammaproteobacteria	GCA_001956965.1	5.86916	56.6811	chromosome:NZ_CP017985.1/CP017985.1; plasmid unnamed1:NZ_CP017986.1/CP017986.1; plasmid unnamed2:NZ_CP017987.1/CP017987.1; plasmid unnamed3:NZ_CP017988.1/CP017988.1; plasmid unnamed4:NZ_CP017989.1/CP017989.1	-	5	5882	5604	2017-01-19	2017-02-22	Complete Genome	ftp://ftp.ncbi.nlm.nih.gov/genomes/all/GCF/001/956/965/GCF_001956965.1_ASM195696v1	ftp://ftp.ncbi.nlm.nih.gov/genomes/all/GCA/001/956/965/GCA_001956965.1_ASM195696v1
Klebsiella pneumoniae	KP38731	19672	SAMN04457965	PRJNA311034	Proteobacteria	Gammaproteobacteria	GCA_002009075.1	5.85294	57.0986	chromosome:NZ_CP014294.1/CP014294.1; plasmid unnamed1:NZ_CP014295.1/CP014295.1; plasmid unnamed11:NZ_CP014296.1/CP014296.1; plasmid unnamed13:NZ_CP014297.1/CP014297.1; plasmid unnamed2:NZ_CP014298.1/CP014298.1; plasmid unnamed3:NZ_CP014299.1/CP014299.1; plasmid unnamed5:NZ_CP014300.1/CP014300.1	-	7	5977	5370	2017-03-02	2017-04-10	Complete Genome	ftp://ftp.ncbi.nlm.nih.gov/genomes/all/GCF/002/009/075/GCF_002009075.1_ASM200907v1	ftp://ftp.ncbi.nlm.nih.gov/genomes/all/GCA/002/009/075/GCA_002009075.1_ASM200907v1
Klebsiella pneumoniae	AR_0117	19672	SAMN04014958	PRJNA292902	Proteobacteria	Gammaproteobacteria	GCA_002055765.1	5.83829	56.8012	chromosome:NZ_CP020061.1/CP020061.1; plasmid unitig_1:NZ_CP020062.1/CP020062.1; plasmid unitig_2:NZ_CP020063.1/CP020063.1; plasmid unitig_3:NZ_CP020064.1/CP020064.1; plasmid unitig_4:NZ_CP020065.1/CP020065.1; plasmid unitig_5:NZ_CP020066.1/CP020066.1	-	6	5838	5514	2017-03-21	2017-03-23	Complete Genome	ftp://ftp.ncbi.nlm.nih.gov/genomes/all/GCF/002/055/765/GCF_002055765.1_ASM205576v1	ftp://ftp.ncbi.nlm.nih.gov/genomes/all/GCA/002/055/765/GCA_002055765.1_ASM205576v1
Klebsiella pneumoniae	AR_0068	19672	SAMN04014909	PRJNA292904	Proteobacteria	Gammaproteobacteria	GCA_002055855.1	5.88478	56.7699	chromosome:NZ_CP020067.1/CP020067.1; plasmid unitig_1:NZ_CP020068.1/CP020068.1; plasmid unitig_2:NZ_CP020069.1/CP020069.1; plasmid unitig_4:NZ_CP020070.1/CP020070.1	-	4	5913	5617	2017-03-21	2017-03-23	Complete Genome	ftp://ftp.ncbi.nlm.nih.gov/genomes/all/GCF/002/055/855/GCF_002055855.1_ASM205585v1	ftp://ftp.ncbi.nlm.nih.gov/genomes/all/GCA/002/055/855/GCA_002055855.1_ASM205585v1
Klebsiella pneumoniae	AR_0115	19672	SAMN04014956	PRJNA292902	Proteobacteria	Gammaproteobacteria	GCA_002056385.1	5.66611	57.1255	chromosome:NZ_CP020071.1/CP020071.1; plasmid tig00000002:NZ_CP020072.1/CP020072.1; plasmid tig00000003:NZ_CP020073.1/CP020073.1; plasmid tig00000004:NZ_CP020074.1/CP020074.1; plasmid tig00000005:NZ_CP020075.1/CP020075.1	-	5	5787	5533	2017-03-21	2017-03-23	Complete Genome	ftp://ftp.ncbi.nlm.nih.gov/genomes/all/GCF/002/056/385/GCF_002056385.1_ASM205638v1	ftp://ftp.ncbi.nlm.nih.gov/genomes/all/GCA/002/056/385/GCA_002056385.1_ASM205638v1
Klebsiella pneumoniae	AR_0098	19672	SAMN04014939	PRJNA292904	Proteobacteria	Gammaproteobacteria	GCA_002056475.1	5.70839	57.1358	chromosome:NZ_CP020108.1/CP020108.1; plasmid tig00000001:NZ_CP020109.1/CP020109.1; plasmid tig00000002:NZ_CP020110.1/CP020110.1; plasmid tig00000003:NZ_CP020111.1/CP020111.1; plasmid tig00000004:NZ_CP020112.1/CP020112.1	-	5	5841	5573	2017-03-21	2017-03-23	Complete Genome	ftp://ftp.ncbi.nlm.nih.gov/genomes/all/GCF/002/056/475/GCF_002056475.1_ASM205647v1	ftp://ftp.ncbi.nlm.nih.gov/genomes/all/GCA/002/056/475/GCA_002056475.1_ASM205647v1
Klebsiella pneumoniae	K66-45	19672	SAMN04158282	PRJNA378711	Proteobacteria	Gammaproteobacteria	GCA_002113865.1	6.08113	56.5004	chromosome:NZ_CP020901.1/CP020901.1; plasmid pK66-45-1:NZ_CP020902.1/CP020902.1; plasmid pK66-45-2:NZ_CP020903.1/CP020903.1; plasmid pK66-45-3:NZ_CP020904.1/CP020904.1; plasmid pK66-45-4:NZ_CP020905.1/CP020905.1	-	5	6222	5890	2017-04-27	2017-05-03	Complete Genome	ftp://ftp.ncbi.nlm.nih.gov/genomes/all/GCF/002/113/865/GCF_002113865.1_ASM211386v1	ftp://ftp.ncbi.nlm.nih.gov/genomes/all/GCA/002/113/865/GCA_002113865.1_ASM211386v1
Klebsiella pneumoniae	kp757	19672	SAMN04621179	PRJNA317547	Proteobacteria	Gammaproteobacteria	GCA_002116885.1	5.26485	57.6	chromosome:NZ_CP015120.1/CP015120.1	-	1	5227	4994	2017-05-02	2017-05-06	Complete Genome	ftp://ftp.ncbi.nlm.nih.gov/genomes/all/GCF/002/116/885/GCF_002116885.1_ASM211688v1	ftp://ftp.ncbi.nlm.nih.gov/genomes/all/GCA/002/116/885/GCA_002116885.1_ASM211688v1
Klebsiella pneumoniae	BK13043	19672	SAMN06701573	PRJNA376414	Proteobacteria	Gammaproteobacteria	GCA_002156725.1	5.89665	56.9512	chromosome:NZ_CP020837.1/CP020837.1; plasmid pBK13043-1:NZ_CP020838.1/CP020838.1; plasmid pBK13043-2:NZ_CP020839.1/CP020839.1; plasmid pBK13043-3:NZ_CP020840.1/CP020840.1	-	4	6004	5699	2017-05-23	2017-05-25	Complete Genome	ftp://ftp.ncbi.nlm.nih.gov/genomes/all/GCF/002/156/725/GCF_002156725.1_ASM215672v1	ftp://ftp.ncbi.nlm.nih.gov/genomes/all/GCA/002/156/725/GCA_002156725.1_ASM215672v1
Klebsiella pneumoniae	KPN1482	19672	SAMN06438459	PRJNA376414	Proteobacteria	Gammaproteobacteria	GCA_002156745.1	5.96528	56.6651	chromosome:NZ_CP020841.1/CP020841.1; plasmid pKPN1482-1:NZ_CP020842.1/CP020842.1; plasmid pKPN1482-2:NZ_CP020843.1/CP020843.1; plasmid pKPN1482-3:NZ_CP020844.1/CP020844.1; plasmid pKPN1482-4:NZ_CP020846.1/CP020846.1; plasmid pKPN1482-5:NZ_CP020845.1/CP020845.1	-	6	6151	5798	2017-05-23	2017-05-25	Complete Genome	ftp://ftp.ncbi.nlm.nih.gov/genomes/all/GCF/002/156/745/GCF_002156745.1_ASM215674v1	ftp://ftp.ncbi.nlm.nih.gov/genomes/all/GCA/002/156/745/GCA_002156745.1_ASM215674v1
Klebsiella pneumoniae	KPN1481	19672	SAMN06438458	PRJNA376414	Proteobacteria	Gammaproteobacteria	GCA_002156765.1	6.10613	56.7365	chromosome:NZ_CP020847.1/CP020847.1; plasmid pKPN1481-1:NZ_CP020848.1/CP020848.1; plasmid pKPN1481-2:NZ_CP020851.1/CP020851.1; plasmid pKPN1481-3:NZ_CP020852.1/CP020852.1; plasmid pKPN1481-4:NZ_CP020850.1/CP020850.1; plasmid pKPN1481-5:NZ_CP020849.1/CP020849.1	-	6	6162	5720	2017-05-23	2017-05-25	Complete Genome	ftp://ftp.ncbi.nlm.nih.gov/genomes/all/GCF/002/156/765/GCF_002156765.1_ASM215676v1	ftp://ftp.ncbi.nlm.nih.gov/genomes/all/GCA/002/156/765/GCA_002156765.1_ASM215676v1
Klebsiella pneumoniae	KPN528	19672	SAMN06437491	PRJNA376414	Proteobacteria	Gammaproteobacteria	GCA_002156785.1	5.97307	56.714	chromosome:NZ_CP020853.1/CP020853.1; plasmid pKPN528-1:NZ_CP020854.1/CP020854.1; plasmid pKPN528-2:NZ_CP020855.1/CP020855.1; plasmid pKPN528-3:NZ_CP020856.1/CP020856.1	-	4	6026	5550	2017-05-23	2017-05-25	Complete Genome	ftp://ftp.ncbi.nlm.nih.gov/genomes/all/GCF/002/156/785/GCF_002156785.1_ASM215678v1	ftp://ftp.ncbi.nlm.nih.gov/genomes/all/GCA/002/156/785/GCA_002156785.1_ASM215678v1
Klebsiella pneumoniae subsp. pneumoniae	RJA166	19672	SAMN06200334	PRJNA360094	Proteobacteria	Gammaproteobacteria	GCA_002163895.1	5.91867	56.6853	chromosome:NZ_CP019047.1/CP019047.1; plasmid pRJA166a:NZ_CP019048.1/CP019048.1; plasmid pRJA166b:NZ_CP019049.1/CP019049.1; plasmid pRJA166c:NZ_CP019050.1/CP019050.1	-	4	5931	5641	2017-06-02	2017-06-05	Complete Genome	ftp://ftp.ncbi.nlm.nih.gov/genomes/all/GCF/002/163/895/GCF_002163895.1_ASM216389v1	ftp://ftp.ncbi.nlm.nih.gov/genomes/all/GCA/002/163/895/GCA_002163895.1_ASM216389v1
Klebsiella pneumoniae	AR_0047	19672	SAMN04014888	PRJNA292904	Proteobacteria	Gammaproteobacteria	GCA_002180075.1	5.77432	57.0712	chromosome:NZ_CP021539.1/CP021539.1; plasmid tig00000001:NZ_CP021540.1/CP021540.1; plasmid tig00000002:NZ_CP021541.1/CP021541.1; plasmid tig00000003:NZ_CP021542.1/CP021542.1; plasmid tig00000004:NZ_CP021543.1/CP021543.1	-	5	5950	5669	2017-06-08	2017-06-10	Complete Genome	-	-
Klebsiella pneumoniae	AR_0112	19672	SAMN04014953	PRJNA292902	Proteobacteria	Gammaproteobacteria	GCA_002180155.1	5.85968	56.9712	chromosome:NZ_CP021549.1/CP021549.1; plasmid tig00000000:NZ_CP021544.1/CP021544.1; plasmid tig00000001:NZ_CP021545.1/CP021545.1; plasmid tig00000002:NZ_CP021546.1/CP021546.1; plasmid tig00000003:NZ_CP021547.1/CP021547.1; plasmid tig00000005:NZ_CP021548.1/CP021548.1	-	6	6027	5733	2017-06-08	2017-06-10	Complete Genome	-	-
Klebsiella pneumoniae	AR_0146	19672	SAMN04014987	PRJNA292902	Proteobacteria	Gammaproteobacteria	GCA_002180175.1	5.74613	57.0418	chromosome:NZ_CP021685.1/CP021685.1; plasmid tig00001160:NZ_CP021686.1/CP021686.1; plasmid tig00001186:NZ_CP021687.1/CP021687.1; plasmid tig00001189:NZ_CP021688.1/CP021688.1	-	4	5831	5536	2017-06-08	2017-06-10	Complete Genome	-	-
Klebsiella pneumoniae	AR_0158	19672	SAMN04014999	PRJNA292902	Proteobacteria	Gammaproteobacteria	GCA_002180255.1	5.80682	56.6527	chromosome:NZ_CP021696.1/CP021696.1; plasmid tig00000161:NZ_CP021697.1/CP021697.1; plasmid tig00000183:NZ_CP021698.1/CP021698.1; plasmid tig00000727:NZ_CP021699.1/CP021699.1; plasmid tig00003569alt:NZ_CP021700.1/CP021700.1	-	5	5887	5512	2017-06-08	2017-06-10	Complete Genome	-	-
Klebsiella pneumoniae	AR_0129	19672	SAMN04014970	PRJNA292902	Proteobacteria	Gammaproteobacteria	GCA_002180295.1	5.83582	56.9384	chromosome:NZ_CP021718.1/CP021718.1; plasmid tig00000000:NZ_CP021713.1/CP021713.1; plasmid tig00000001:NZ_CP021714.1/CP021714.1; plasmid tig00000002:NZ_CP021715.1/CP021715.1; plasmid tig00000003:NZ_CP021716.1/CP021716.1; plasmid tig00000004:NZ_CP021717.1/CP021717.1	-	6	5981	5716	2017-06-08	2017-06-10	Complete Genome	-	-
Klebsiella pneumoniae	AR_0143	19672	SAMN04014984	PRJNA292902	Proteobacteria	Gammaproteobacteria	GCA_002180315.1	5.98926	56.8854	chromosome:NZ_CP021708.1/CP021708.1; plasmid tig00000001_p1:NZ_CP021709.1/CP021709.1; plasmid tig00000853:NZ_CP021710.1/CP021710.1; plasmid tig00000856:NZ_CP021711.1/CP021711.1; plasmid tig00000857:NZ_CP021712.1/CP021712.1	-	5	6081	5754	2017-06-08	2017-06-10	Complete Genome	-	-
Klebsiella pneumoniae	AR_0126	19672	SAMN04014967	PRJNA292902	Proteobacteria	Gammaproteobacteria	GCA_002192315.1	5.59817	57.2235	chromosome:NZ_CP021740.1/CP021740.1; plasmid tig00000001:NZ_CP021741.1/CP021741.1; plasmid tig00000002jNODE_23:NZ_CP021742.1/CP021742.1; plasmid tig00000003:NZ_CP021743.1/CP021743.1	-	4	5671	5413	2017-06-13	2017-06-15	Complete Genome	ftp://ftp.ncbi.nlm.nih.gov/genomes/all/GCF/002/192/315/GCF_002192315.1_ASM219231v1	ftp://ftp.ncbi.nlm.nih.gov/genomes/all/GCA/002/192/315/GCA_002192315.1_ASM219231v1
Klebsiella pneumoniae	AR_0113	19672	SAMN04014954	PRJNA292902	Proteobacteria	Gammaproteobacteria	GCA_002192335.1	5.84984	56.9658	chromosome:NZ_CP021751.1/CP021751.1; plasmid unitig_1:NZ_CP021752.1/CP021752.1; plasmid unitig_2:NZ_CP021753.1/CP021753.1; plasmid unitig_3:NZ_CP021754.1/CP021754.1; plasmid unitig_4:NZ_CP021755.1/CP021755.1; plasmid unitig_5:NZ_CP021756.1/CP021756.1	-	6	6013	5730	2017-06-13	2017-06-15	Complete Genome	ftp://ftp.ncbi.nlm.nih.gov/genomes/all/GCF/002/192/335/GCF_002192335.1_ASM219233v1	ftp://ftp.ncbi.nlm.nih.gov/genomes/all/GCA/002/192/335/GCA_002192335.1_ASM219233v1
Klebsiella pneumoniae	AR_0138	19672	SAMN04014979	PRJNA292902	Proteobacteria	Gammaproteobacteria	GCA_002192375.1	5.70811	57.0204	chromosome:NZ_CP021757.1/CP021757.1; plasmid tig00000001:NZ_CP021758.1/CP021758.1; plasmid tig00000002:NZ_CP021759.1/CP021759.1; plasmid tig00000003:NZ_CP021760.1/CP021760.1; plasmid tig00000004:NZ_CP021761.1/CP021761.1	-	5	5764	5482	2017-06-13	2017-06-15	Complete Genome	ftp://ftp.ncbi.nlm.nih.gov/genomes/all/GCF/002/192/375/GCF_002192375.1_ASM219237v1	ftp://ftp.ncbi.nlm.nih.gov/genomes/all/GCA/002/192/375/GCA_002192375.1_ASM219237v1
Klebsiella pneumoniae	AR_0120	19672	SAMN04014961	PRJNA292902	Proteobacteria	Gammaproteobacteria	GCA_002197225.1	5.99573	56.9145	chromosome:NZ_CP021833.1/CP021833.1; plasmid tig00000500_pilon:NZ_CP021834.1/CP021834.1; plasmid tig00000516_pilon:NZ_CP021835.1/CP021835.1; plasmid tig00000583_pilon:NZ_CP021836.1/CP021836.1; plasmid tig00000601_pilon:NZ_CP021837.1/CP021837.1	-	5	6141	5867	2017-06-16	2017-06-21	Complete Genome	ftp://ftp.ncbi.nlm.nih.gov/genomes/all/GCF/002/197/225/GCF_002197225.1_ASM219722v1	ftp://ftp.ncbi.nlm.nih.gov/genomes/all/GCA/002/197/225/GCA_002197225.1_ASM219722v1
Klebsiella pneumoniae	AR_0125	19672	SAMN04014966	PRJNA292902	Proteobacteria	Gammaproteobacteria	GCA_002197505.1	5.72656	57.1216	chromosome:NZ_CP021859.1/CP021859.1; plasmid tig00000001_pilon:NZ_CP021856.1/CP021856.1; plasmid tig00000002_pilon:NZ_CP021857.1/CP021857.1; plasmid tig00000005_pilon:NZ_CP021858.1/CP021858.1; plasmid tig00000007_pilon:NZ_CP021860.1/CP021860.1; plasmid tig00000009_pilon:NZ_CP021861.1/CP021861.1	-	6	5858	5576	2017-06-16	2017-06-21	Complete Genome	ftp://ftp.ncbi.nlm.nih.gov/genomes/all/GCF/002/197/505/GCF_002197505.1_ASM219750v1	ftp://ftp.ncbi.nlm.nih.gov/genomes/all/GCA/002/197/505/GCA_002197505.1_ASM219750v1
Klebsiella pneumoniae	AR_0139	19672	SAMN04014980	PRJNA292902	Proteobacteria	Gammaproteobacteria	GCA_002202195.1	6.05428	56.5739	chromosome:NZ_CP021960.1/CP021960.1; plasmid tig00000002_u:NZ_CP021958.1/CP021958.1; plasmid tig00000003:NZ_CP021959.1/CP021959.1; plasmid tig00000006:NZ_CP021961.1/CP021961.1; plasmid tig00000008:NZ_CP021962.1/CP021962.1	-	5	6197	5843	2017-06-20	2017-06-22	Complete Genome	ftp://ftp.ncbi.nlm.nih.gov/genomes/all/GCF/002/202/195/GCF_002202195.1_ASM220219v1	ftp://ftp.ncbi.nlm.nih.gov/genomes/all/GCA/002/202/195/GCA_002202195.1_ASM220219v1
Klebsiella pneumoniae	AR_0145	19672	SAMN04014986	PRJNA292902	Proteobacteria	Gammaproteobacteria	GCA_002202215.1	5.65627	57.0764	chromosome:NZ_CP021939.1/CP021939.1; plasmid tig00000209:NZ_CP021940.1/CP021940.1; plasmid tig00000217:NZ_CP021941.1/CP021941.1; plasmid tig00000218j2847_linear:NZ_CP021942.1/CP021942.1; plasmid tig00000219:NZ_CP021943.1/CP021943.1	-	5	5659	5410	2017-06-20	2017-06-22	Complete Genome	ftp://ftp.ncbi.nlm.nih.gov/genomes/all/GCF/002/202/215/GCF_002202215.1_ASM220221v1	ftp://ftp.ncbi.nlm.nih.gov/genomes/all/GCA/002/202/215/GCA_002202215.1_ASM220221v1
Klebsiella pneumoniae	AR_0152	19672	SAMN04014993	PRJNA292902	Proteobacteria	Gammaproteobacteria	GCA_002202235.1	5.78213	57.0057	chromosome:NZ_CP021944.1/CP021944.1; plasmid tig00000194:NZ_CP021945.1/CP021945.1; plasmid tig00000195:NZ_CP021946.1/CP021946.1; plasmid tig00000200:NZ_CP021947.1/CP021947.1; plasmid tig00000214:NZ_CP021948.1/CP021948.1; plasmid tig00000216_u:NZ_CP021949.1/CP021949.1	-	6	5823	5560	2017-06-20	2017-06-22	Complete Genome	ftp://ftp.ncbi.nlm.nih.gov/genomes/all/GCF/002/202/235/GCF_002202235.1_ASM220223v1	ftp://ftp.ncbi.nlm.nih.gov/genomes/all/GCA/002/202/235/GCA_002202235.1_ASM220223v1
Klebsiella pneumoniae	AR_0148	19672	SAMN04014989	PRJNA292902	Proteobacteria	Gammaproteobacteria	GCA_002202255.1	5.79861	56.8151	chromosome:NZ_CP021950.1/CP021950.1; plasmid tig00000168_pilon:NZ_CP021951.1/CP021951.1; plasmid tig00000169_pilon:NZ_CP021952.1/CP021952.1; plasmid tig00000185_pilon:NZ_CP021953.1/CP021953.1; plasmid tig00001025alt_u_pilon:NZ_CP021954.1/CP021954.1	-	5	5941	5650	2017-06-20	2017-06-22	Complete Genome	ftp://ftp.ncbi.nlm.nih.gov/genomes/all/GCF/002/202/255/GCF_002202255.1_ASM220225v1	ftp://ftp.ncbi.nlm.nih.gov/genomes/all/GCA/002/202/255/GCA_002202255.1_ASM220225v1
Klebsiella pneumoniae	AR_0107	19672	SAMN04014948	PRJNA292904	Proteobacteria	Gammaproteobacteria	GCA_002202275.1	5.65832	56.9972	chromosome:NZ_CP021955.1/CP021955.1; plasmid unitig_1_pilon:NZ_CP021956.1/CP021956.1; plasmid unitig_3j2_linear_pilon:NZ_CP021957.1/CP021957.1	-	3	5796	5498	2017-06-20	2017-06-22	Complete Genome	ftp://ftp.ncbi.nlm.nih.gov/genomes/all/GCF/002/202/275/GCF_002202275.1_ASM220227v1	ftp://ftp.ncbi.nlm.nih.gov/genomes/all/GCA/002/202/275/GCA_002202275.1_ASM220227v1
Klebsiella pneumoniae	19051	19672	SAMN07187263	PRJNA388820	Proteobacteria	Gammaproteobacteria	GCA_002209405.1	5.33298	57.4	chromosome:CP022023.1	-	1	-	-	2017-06-27	2017-06-27	Complete Genome	ftp://ftp.ncbi.nlm.nih.gov/genomes/all/GCF/002/209/405/GCF_002209405.1_ASM220940v1	ftp://ftp.ncbi.nlm.nih.gov/genomes/all/GCA/002/209/405/GCA_002209405.1_ASM220940v1
Klebsiella pneumoniae	MLST-15	19672	SAMN07265011	PRJNA391323	Proteobacteria	Gammaproteobacteria	GCA_002211905.1	5.81658	56.9091	chromosome:CP022127.1; plasmid p1605752AC2:CP022126.1; plasmid p1605752FIB:CP022125.1; plasmid p1605752FIB_2:CP022128.1	-	4	5847	5532	2017-06-30	2017-06-30	Complete Genome	ftp://ftp.ncbi.nlm.nih.gov/genomes/all/GCF/002/211/905/GCF_002211905.1_ASM221190v1	ftp://ftp.ncbi.nlm.nih.gov/genomes/all/GCA/002/211/905/GCA_002211905.1_ASM221190v1
Klebsiella pneumoniae subsp. pneumoniae KP5-1	KP5-1	19673	SAMN02746181	PRJNA168515	Proteobacteria	Gammaproteobacteria	GCA_000714635.1	5.55147	57.2718	chromosome:CP008700.1; plasmid pKp5-1:CP008701.1	-	2	5198	4918	2014-06-27	2014-09-25	Complete Genome	-	ftp://ftp.ncbi.nlm.nih.gov/genomes/all/GCA/000/714/635/GCA_000714635.1_ASM71463v1
Acinetobacter baumannii	AB030	19507	SAMN02940899	PRJNA256157	Proteobacteria	Gammaproteobacteria	GCA_000746645.1	4.33579	39	chromosome:NZ_CP009257.1/CP009257.1	-	1	4296	3953	2014-08-29	2017-03-16	Complete Genome	ftp://ftp.ncbi.nlm.nih.gov/genomes/all/GCF/000/746/645/GCF_000746645.1_ASM74664v1	ftp://ftp.ncbi.nlm.nih.gov/genomes/all/GCA/000/746/645/GCA_000746645.1_ASM74664v1
Acinetobacter baumannii ACICU	ACICU	19507	SAMN02603140	PRJNA17827	Proteobacteria	Gammaproteobacteria	GCA_000018445.1	3.99676	38.9013	chromosome:NC_010611.1/CP000863.1; plasmid pACICU1:NC_010605.1/CP000864.1; plasmid pACICU2:NC_010606.1/CP000865.1	-	3	3839	3605	2008-04-15	2017-03-15	Complete Genome	ftp://ftp.ncbi.nlm.nih.gov/genomes/all/GCF/000/018/445/GCF_000018445.1_ASM1844v1	ftp://ftp.ncbi.nlm.nih.gov/genomes/all/GCA/000/018/445/GCA_000018445.1_ASM1844v1
Acinetobacter baumannii AB307-0294	AB307-0294	19507	SAMN02603889	PRJNA30993	Proteobacteria	Gammaproteobacteria	GCA_000021145.1	3.76098	39	chromosome:NC_011595.1/CP001172.1	-	1	3544	3360	2008-11-24	2017-03-15	Complete Genome	ftp://ftp.ncbi.nlm.nih.gov/genomes/all/GCF/000/021/145/GCF_000021145.1_ASM2114v1	ftp://ftp.ncbi.nlm.nih.gov/genomes/all/GCA/000/021/145/GCA_000021145.1_ASM2114v1
Acinetobacter baumannii AB0057	AB0057	19507	SAMN02603051	PRJNA21111	Proteobacteria	Gammaproteobacteria	GCA_000021245.1	4.05924	39.1897	chromosome:NC_011586.1/CP001182.1; plasmid pAB0057:NC_011585.1/CP001183.1	-	2	3941	3666	2008-11-17	2017-03-15	Complete Genome	ftp://ftp.ncbi.nlm.nih.gov/genomes/all/GCF/000/021/245/GCF_000021245.1_ASM2124v1	ftp://ftp.ncbi.nlm.nih.gov/genomes/all/GCA/000/021/245/GCA_000021245.1_ASM2124v1
Acinetobacter baumannii AYE	AYE	19507	SAMEA3138279	PRJNA28921	Proteobacteria	Gammaproteobacteria	GCA_000069245.1	4.04873	39.3357	chromosome:NC_010410.1/CU459141.1; plasmid p1ABAYE:NC_010401.1/CU459137.1; plasmid p2ABAYE:NC_010402.1/CU459138.1; plasmid p3ABAYE:NC_010404.1/CU459140.1; plasmid p4ABAYE:NC_010403.1/CU459139.1	-	5	3900	3703	2008-02-26	2017-03-15	Complete Genome	ftp://ftp.ncbi.nlm.nih.gov/genomes/all/GCF/000/069/245/GCF_000069245.1_ASM6924v1	ftp://ftp.ncbi.nlm.nih.gov/genomes/all/GCA/000/069/245/GCA_000069245.1_ASM6924v1
Acinetobacter baumannii D1279779	D1279779	19507	SAMN02603576	PRJNA61919	Proteobacteria	Gammaproteobacteria	GCA_000186665.4	3.7117	38.9872	chromosome:NC_020547.2/CP003967.2; plasmid pD1279779:NC_020525.1/CP003968.1	-	2	3564	3369	2013-03-20	2017-03-16	Complete Genome	ftp://ftp.ncbi.nlm.nih.gov/genomes/all/GCF/000/186/665/GCF_000186665.3_ASM18666v4	ftp://ftp.ncbi.nlm.nih.gov/genomes/all/GCA/000/186/665/GCA_000186665.4_ASM18666v4
Acinetobacter baumannii MDR-TJ	MDR-TJ	19507	SAMN02603104	PRJNA52959	Proteobacteria	Gammaproteobacteria	GCA_000187205.4	4.15341	39.0716	chromosome:NC_017847.1/CP003500.1; plasmid pABTJ1:NC_017848.1/CP003501.1; plasmid pABTJ2:NC_020524.1/CP004359.1	-	3	4071	3884	2012-05-02	2017-05-18	Complete Genome	ftp://ftp.ncbi.nlm.nih.gov/genomes/all/GCF/000/187/205/GCF_000187205.2_ASM18720v4	ftp://ftp.ncbi.nlm.nih.gov/genomes/all/GCA/000/187/205/GCA_000187205.4_ASM18720v4
Acinetobacter baumannii 1656-2	1656-2	19507	SAMN02603494	PRJNA42153	Proteobacteria	Gammaproteobacteria	GCA_000188215.1	4.02311	39.0831	chromosome:NC_017162.1/CP001921.1; plasmid ABKp1:NC_017163.1/CP001922.1; plasmid ABKp2:NC_017164.1/CP001923.1	-	3	3922	3705	2011-02-08	2017-03-15	Complete Genome	ftp://ftp.ncbi.nlm.nih.gov/genomes/all/GCF/000/188/215/GCF_000188215.1_ASM18821v1	ftp://ftp.ncbi.nlm.nih.gov/genomes/all/GCA/000/188/215/GCA_000188215.1_ASM18821v1
Acinetobacter baumannii MDR-ZJ06	MDR-ZJ06	19507	SAMN02603878	PRJNA28333	Proteobacteria	Gammaproteobacteria	GCA_000226275.1	4.01143	39.0425	chromosome:NC_017171.1/CP001937.1; plasmid pMDR-ZJ06:NC_017172.1/CP001938.1	-	2	3882	3667	2011-09-23	2017-03-15	Complete Genome	ftp://ftp.ncbi.nlm.nih.gov/genomes/all/GCF/000/226/275/GCF_000226275.1_ASM22627v1	ftp://ftp.ncbi.nlm.nih.gov/genomes/all/GCA/000/226/275/GCA_000226275.1_ASM22627v1
Acinetobacter baumannii TYTH-1	TYTH-1	19507	SAMN02603667	PRJNA74551	Proteobacteria	Gammaproteobacteria	GCA_000302575.1	3.95737	39	chromosome:NC_018706.1/CP003856.1	-	1	3795	3628	2012-10-03	2017-03-15	Complete Genome	ftp://ftp.ncbi.nlm.nih.gov/genomes/all/GCF/000/302/575/GCF_000302575.1_ASM30257v1	ftp://ftp.ncbi.nlm.nih.gov/genomes/all/GCA/000/302/575/GCA_000302575.1_ASM30257v1
Acinetobacter baumannii BJAB07104	BJAB07104	19507	SAMN02604244	PRJNA74421	Proteobacteria	Gammaproteobacteria	GCA_000419385.1	4.04223	38.9501	chromosome:NC_021726.1/CP003846.1; plasmid p1BJAB07104:NC_021727.1/CP003887.1; plasmid p2BJAB07104:NC_021728.1/CP003907.1	-	3	3910	3735	2013-07-09	2017-03-15	Complete Genome	ftp://ftp.ncbi.nlm.nih.gov/genomes/all/GCF/000/419/385/GCF_000419385.1_ASM41938v1	ftp://ftp.ncbi.nlm.nih.gov/genomes/all/GCA/000/419/385/GCA_000419385.1_ASM41938v1
Acinetobacter baumannii BJAB0715	BJAB0715	19507	SAMN02604245	PRJNA74423	Proteobacteria	Gammaproteobacteria	GCA_000419405.1	4.05389	38.9193	chromosome:NC_021733.1/CP003847.1; plasmid pBJAB0715:NC_021734.1/CP003848.1	-	2	3918	3726	2013-07-09	2017-03-15	Complete Genome	ftp://ftp.ncbi.nlm.nih.gov/genomes/all/GCF/000/419/405/GCF_000419405.1_ASM41940v1	ftp://ftp.ncbi.nlm.nih.gov/genomes/all/GCA/000/419/405/GCA_000419405.1_ASM41940v1
Acinetobacter baumannii BJAB0868	BJAB0868	19507	SAMN02604246	PRJNA74425	Proteobacteria	Gammaproteobacteria	GCA_000419425.1	4.00582	38.9394	chromosome:NC_021729.1/CP003849.1; plasmid p1BJAB0868:NC_021730.1/CP003850.1; plasmid p2BJAB0868:NC_021731.1/CP003888.1; plasmid p3BJAB0868:NC_021732.1/CP003908.1	-	4	3861	3684	2013-07-09	2017-03-15	Complete Genome	ftp://ftp.ncbi.nlm.nih.gov/genomes/all/GCF/000/419/425/GCF_000419425.1_ASM41942v1	ftp://ftp.ncbi.nlm.nih.gov/genomes/all/GCA/000/419/425/GCA_000419425.1_ASM41942v1
Acinetobacter baumannii DU202	DU202	19507	SAMN02470137	PRJNA213256	Proteobacteria	Gammaproteobacteria	GCA_000498375.2	4.17896	39.3	chromosome:NZ_CP017152.1/CP017152.1	-	1	4123	3840	2016-09-16	2017-03-21	Complete Genome	ftp://ftp.ncbi.nlm.nih.gov/genomes/all/GCF/000/498/375/GCF_000498375.2_ASM49837v2	ftp://ftp.ncbi.nlm.nih.gov/genomes/all/GCA/000/498/375/GCA_000498375.2_ASM49837v2
Acinetobacter baumannii ZW85-1	ZW85-1	19507	SAMN02641530	PRJNA219230	Proteobacteria	Gammaproteobacteria	GCA_000505685.2	3.92525	39.2009	chromosome:NC_023028.1/CP006768.1; plasmid ZW85p2:NC_023031.1/CP006769.1; plasmid pAbNDM-1:NC_019985.2/JN377410.2	-	3	3712	3539	2013-12-11	2017-03-15	Complete Genome	ftp://ftp.ncbi.nlm.nih.gov/genomes/all/GCF/000/505/685/GCF_000505685.1_ASM50568v2	ftp://ftp.ncbi.nlm.nih.gov/genomes/all/GCA/000/505/685/GCA_000505685.2_ASM50568v2
Acinetobacter baumannii	AC29	19507	SAMN02714232	PRJNA238628	Proteobacteria	Gammaproteobacteria	GCA_000695855.3	3.93513	38.9005	chromosome:NZ_CP007535.2/CP007535.2; plasmid pAC29a:NZ_CP008850.1/CP008850.1; plasmid pAC29b:NZ_CP008851.1/CP008851.1	-	3	3809	3665	2014-05-27	2017-04-10	Complete Genome	ftp://ftp.ncbi.nlm.nih.gov/genomes/all/GCF/000/695/855/GCF_000695855.3_ASM69585v3	ftp://ftp.ncbi.nlm.nih.gov/genomes/all/GCA/000/695/855/GCA_000695855.3_ASM69585v3
Acinetobacter baumannii	AB031	19507	SAMN02940901	PRJNA256158	Proteobacteria	Gammaproteobacteria	GCA_000746605.1	3.80332	39.2	chromosome:NZ_CP009256.1/CP009256.1	-	1	3628	3461	2014-08-29	2017-03-16	Complete Genome	ftp://ftp.ncbi.nlm.nih.gov/genomes/all/GCF/000/746/605/GCF_000746605.1_ASM74660v1	ftp://ftp.ncbi.nlm.nih.gov/genomes/all/GCA/000/746/605/GCA_000746605.1_ASM74660v1
Acinetobacter baumannii	AbH12O-A2	19507	SAMN03075316	PRJNA261783	Proteobacteria	Gammaproteobacteria	GCA_000761175.1	3.87577	39.1	chromosome:NZ_CP009534.1/CP009534.1	-	1	3704	3517	2014-10-01	2017-03-16	Complete Genome	ftp://ftp.ncbi.nlm.nih.gov/genomes/all/GCF/000/761/175/GCF_000761175.1_ASM76117v1	ftp://ftp.ncbi.nlm.nih.gov/genomes/all/GCA/000/761/175/GCA_000761175.1_ASM76117v1
Acinetobacter baumannii LAC-4	LAC-4	19507	SAMN02709859	PRJNA242902	Proteobacteria	Gammaproteobacteria	GCA_000786735.1	3.96844	38.9863	chromosome:NZ_CP007712.1/CP007712.1; plasmid pABLAC1:NZ_CP007713.1/CP007713.1; plasmid pABLAC2:NZ_CP007714.1/CP007714.1	-	3	3839	3591	2014-11-25	2017-03-16	Complete Genome	ftp://ftp.ncbi.nlm.nih.gov/genomes/all/GCF/000/786/735/GCF_000786735.1_ASM78673v1	ftp://ftp.ncbi.nlm.nih.gov/genomes/all/GCA/000/786/735/GCA_000786735.1_ASM78673v1
Acinetobacter baumannii	6200	19507	SAMN03263969	PRJNA270223	Proteobacteria	Gammaproteobacteria	GCA_000814345.1	4.07398	39.1818	chromosome:NZ_CP010397.1/CP010397.1; plasmid p6200-114.848kb:NZ_CP010398.1/CP010398.1; plasmid p6200-47.274kb:NZ_CP010399.1/CP010399.1; plasmid p6200-9.327kb:NZ_CP010400.1/CP010400.1	-	4	3928	3739	2015-01-05	2017-03-16	Complete Genome	ftp://ftp.ncbi.nlm.nih.gov/genomes/all/GCF/000/814/345/GCF_000814345.1_ASM81434v1	ftp://ftp.ncbi.nlm.nih.gov/genomes/all/GCA/000/814/345/GCA_000814345.1_ASM81434v1
Acinetobacter baumannii NCGM 237	NCGM 237	19507	SAMD00061019	PRJDB1466	Proteobacteria	Gammaproteobacteria	GCA_000828795.1	4.02192	39.1	chromosome:NZ_AP013357.1/AP013357.1	-	1	3918	3710	2013-09-27	2017-03-16	Complete Genome	ftp://ftp.ncbi.nlm.nih.gov/genomes/all/GCF/000/828/795/GCF_000828795.1_ASM82879v1	ftp://ftp.ncbi.nlm.nih.gov/genomes/all/GCA/000/828/795/GCA_000828795.1_ASM82879v1
Acinetobacter baumannii	IOMTU 433	19507	SAMD00020223	PRJDB3154	Proteobacteria	Gammaproteobacteria	GCA_000828935.1	4.19032	39.1181	chromosome:NZ_AP014649.1/AP014649.1; plasmid pIOMTU433:NZ_AP014650.1/AP014650.1	-	2	4038	3860	2014-10-02	2017-03-16	Complete Genome	ftp://ftp.ncbi.nlm.nih.gov/genomes/all/GCF/000/828/935/GCF_000828935.1_ASM82893v1	ftp://ftp.ncbi.nlm.nih.gov/genomes/all/GCA/000/828/935/GCA_000828935.1_ASM82893v1
Acinetobacter baumannii	A1	19507	SAMN03248539	PRJNA269083	Proteobacteria	Gammaproteobacteria	GCA_000830055.1	3.91774	39.2891	chromosome:NZ_CP010781.1/CP010781.1; plasmid pA1-1:NZ_CP010782.1/CP010782.1	-	2	3782	3638	2015-01-29	2017-03-16	Complete Genome	ftp://ftp.ncbi.nlm.nih.gov/genomes/all/GCF/000/830/055/GCF_000830055.1_ASM83005v1	ftp://ftp.ncbi.nlm.nih.gov/genomes/all/GCA/000/830/055/GCA_000830055.1_ASM83005v1
Acinetobacter baumannii	AB5075-UW	19507	SAMN02894434	PRJNA243297	Proteobacteria	Gammaproteobacteria	GCA_000963815.1	4.06698	39.0467	chromosome:NZ_CP008706.1/CP008706.1; plasmid p1AB5075:NZ_CP008707.1/CP008707.1; plasmid p2AB5075:NZ_CP008708.1/CP008708.1; plasmid p3AB5075:NZ_CP008709.1/CP008709.1	-	4	3970	3820	2015-03-27	2017-03-17	Complete Genome	ftp://ftp.ncbi.nlm.nih.gov/genomes/all/GCF/000/963/815/GCF_000963815.1_ASM96381v1	ftp://ftp.ncbi.nlm.nih.gov/genomes/all/GCA/000/963/815/GCA_000963815.1_ASM96381v1
Acinetobacter baumannii	XH386	19507	SAMN03290686	PRJNA273343	Proteobacteria	Gammaproteobacteria	GCA_001026965.1	4.1995	39.1641	chromosome:NZ_CP010779.1/CP010779.1; plasmid pAB386:NZ_CP010780.1/CP010780.1	-	2	4091	3911	2015-06-03	2017-03-17	Complete Genome	ftp://ftp.ncbi.nlm.nih.gov/genomes/all/GCF/001/026/965/GCF_001026965.1_ASM102696v1	ftp://ftp.ncbi.nlm.nih.gov/genomes/all/GCA/001/026/965/GCA_001026965.1_ASM102696v1
Acinetobacter baumannii	B8342	19507	SAMN03770534	PRJNA286787	Proteobacteria	Gammaproteobacteria	GCA_001077555.2	3.94783	39.1	chromosome:NZ_CP021342.1/CP021342.1	-	1	3839	3629	2017-05-23	2017-05-25	Complete Genome	ftp://ftp.ncbi.nlm.nih.gov/genomes/all/GCF/001/077/555/GCF_001077555.2_ASM107755v2	ftp://ftp.ncbi.nlm.nih.gov/genomes/all/GCA/001/077/555/GCA_001077555.2_ASM107755v2
Acinetobacter baumannii	Ab04-mff	19507	SAMN03817045	PRJNA288605	Proteobacteria	Gammaproteobacteria	GCA_001077655.1	4.19228	38.9197	chromosome:NZ_CP012006.1/CP012006.1; plasmid pAB04-1:NZ_CP012007.1/CP012007.1; plasmid pAB04-2:NZ_CP012008.1/CP012008.1	-	3	4105	3893	2015-07-14	2017-03-17	Complete Genome	ftp://ftp.ncbi.nlm.nih.gov/genomes/all/GCF/001/077/655/GCF_001077655.1_ASM107765v1	ftp://ftp.ncbi.nlm.nih.gov/genomes/all/GCA/001/077/655/GCA_001077655.1_ASM107765v1
Acinetobacter baumannii	ATCC 17978-mff	19507	SAMN03817043	PRJNA288605	Proteobacteria	Gammaproteobacteria	GCA_001077675.1	4.0067	38.9442	chromosome:NZ_CP012004.1/CP012004.1; plasmid pAB3:NZ_CP012005.1/CP012005.1	-	2	3840	3667	2015-07-14	2017-03-17	Complete Genome	ftp://ftp.ncbi.nlm.nih.gov/genomes/all/GCF/001/077/675/GCF_001077675.1_ASM107767v1	ftp://ftp.ncbi.nlm.nih.gov/genomes/all/GCA/001/077/675/GCA_001077675.1_ASM107767v1
Acinetobacter baumannii	B8300	19507	SAMN03771402	PRJNA286871	Proteobacteria	Gammaproteobacteria	GCA_001077965.2	3.85006	39.2739	chromosome:NZ_CP021347.1/CP021347.1; plasmid pB8300:NZ_CP021348.1/CP021348.1	-	2	3757	3506	2017-05-31	2017-06-02	Complete Genome	ftp://ftp.ncbi.nlm.nih.gov/genomes/all/GCF/001/077/965/GCF_001077965.2_ASM107796v2	ftp://ftp.ncbi.nlm.nih.gov/genomes/all/GCA/001/077/965/GCA_001077965.2_ASM107796v2
Acinetobacter baumannii		19507	SAMEA3751109	PRJEB9721	Proteobacteria	Gammaproteobacteria	GCA_001261895.2	3.81916	39	chromosome I:NZ_LN868200.1/LN868200.1	-	1	3695	3522	2015-07-24	2017-03-19	Complete Genome	ftp://ftp.ncbi.nlm.nih.gov/genomes/all/GCF/001/261/895/GCF_001261895.2_R2090	ftp://ftp.ncbi.nlm.nih.gov/genomes/all/GCA/001/261/895/GCA_001261895.2_R2090
Acinetobacter baumannii	D36	19507	SAMN04029125	PRJNA294725	Proteobacteria	Gammaproteobacteria	GCA_001399655.1	4.13116	39.0206	chromosome:NZ_CP012952.1/CP012952.1; plasmid pD36-1:NZ_CP012953.1/CP012953.1; plasmid pD36-3:NZ_CP012955.1/CP012955.1; plasmid pD36-4:NZ_CP012956.1/CP012956.1; plasmid pRAY* (pD36-2):NZ_CP012954.1/CP012954.1	-	5	3999	3797	2015-10-19	2017-04-10	Complete Genome	ftp://ftp.ncbi.nlm.nih.gov/genomes/all/GCF/001/399/655/GCF_001399655.1_ASM139965v1	ftp://ftp.ncbi.nlm.nih.gov/genomes/all/GCA/001/399/655/GCA_001399655.1_ASM139965v1
Acinetobacter baumannii		19507	SAMEA3449716	PRJEB9585	Proteobacteria	Gammaproteobacteria	GCA_001457535.1	3.93626	38.8974	chromosome I:NZ_LN865143.1/LN865143.1; plasmid II:NZ_LN865144.1/LN865144.1	-	2	3704	3550	2015-06-22	2017-03-19	Complete Genome	ftp://ftp.ncbi.nlm.nih.gov/genomes/all/GCF/001/457/535/GCF_001457535.1_CIP70.10	ftp://ftp.ncbi.nlm.nih.gov/genomes/all/GCA/001/457/535/GCA_001457535.1_CIP70.10
Acinetobacter baumannii	KBN10P02143	19507	SAMN03941550	PRJNA291316	Proteobacteria	Gammaproteobacteria	GCA_001514375.1	4.1394	39.0657	chromosome:NZ_CP013924.1/CP013924.1; plasmid pKBN10P02143:NZ_CP013925.1/CP013925.1	-	2	4036	3841	2016-01-14	2017-03-19	Complete Genome	ftp://ftp.ncbi.nlm.nih.gov/genomes/all/GCF/001/514/375/GCF_001514375.1_ASM151437v1	ftp://ftp.ncbi.nlm.nih.gov/genomes/all/GCA/001/514/375/GCA_001514375.1_ASM151437v1
Acinetobacter baumannii		19507	SAMEA3715145	PRJEB12156	Proteobacteria	Gammaproteobacteria	GCA_001517645.1	3.94749	38.9973	chromosome I:NZ_LN997846.1/LN997846.1; plasmid II:NZ_LN997847.1/LN997847.1	-	2	3719	3566	2016-01-15	2017-03-19	Complete Genome	ftp://ftp.ncbi.nlm.nih.gov/genomes/all/GCF/001/517/645/GCF_001517645.1_R2091	ftp://ftp.ncbi.nlm.nih.gov/genomes/all/GCA/001/517/645/GCA_001517645.1_R2091
Acinetobacter baumannii	YU-R612	19507	SAMN04448797	PRJNA309091	Proteobacteria	Gammaproteobacteria	GCA_001543995.1	4.15525	38.9946	chromosome:NZ_CP014215.1/CP014215.1; plasmid unnamed1:NZ_CP014216.1/CP014216.1; plasmid unnamed2:NZ_CP014217.1/CP014217.1	-	3	4066	3868	2016-02-02	2017-03-19	Complete Genome	ftp://ftp.ncbi.nlm.nih.gov/genomes/all/GCF/001/543/995/GCF_001543995.1_ASM154399v1	ftp://ftp.ncbi.nlm.nih.gov/genomes/all/GCA/001/543/995/GCA_001543995.1_ASM154399v1
Acinetobacter baumannii	XH860	19507	SAMN03890258	PRJNA290306	Proteobacteria	Gammaproteobacteria	GCA_001573065.1	3.84662	39	chromosome:NZ_CP014538.1/CP014538.1	-	1	3694	3503	2016-02-25	2017-03-19	Complete Genome	ftp://ftp.ncbi.nlm.nih.gov/genomes/all/GCF/001/573/065/GCF_001573065.1_ASM157306v1	ftp://ftp.ncbi.nlm.nih.gov/genomes/all/GCA/001/573/065/GCA_001573065.1_ASM157306v1
Acinetobacter baumannii	XH859	19507	SAMN03890257	PRJNA290306	Proteobacteria	Gammaproteobacteria	GCA_001573085.1	3.97707	39.1	chromosome:NZ_CP014539.1/CP014539.1	-	1	3805	3598	2016-02-25	2017-03-19	Complete Genome	ftp://ftp.ncbi.nlm.nih.gov/genomes/all/GCF/001/573/085/GCF_001573085.1_ASM157308v1	ftp://ftp.ncbi.nlm.nih.gov/genomes/all/GCA/001/573/085/GCA_001573085.1_ASM157308v1
Acinetobacter baumannii	XH857	19507	SAMN03890255	PRJNA290306	Proteobacteria	Gammaproteobacteria	GCA_001573105.1	3.87964	39	chromosome:NZ_CP014540.1/CP014540.1	-	1	3709	3503	2016-02-25	2017-03-19	Complete Genome	ftp://ftp.ncbi.nlm.nih.gov/genomes/all/GCF/001/573/105/GCF_001573105.1_ASM157310v1	ftp://ftp.ncbi.nlm.nih.gov/genomes/all/GCA/001/573/105/GCA_001573105.1_ASM157310v1
Acinetobacter baumannii	XH856	19507	SAMN03890253	PRJNA290306	Proteobacteria	Gammaproteobacteria	GCA_001573125.1	3.9084	39.1	chromosome:NZ_CP014541.1/CP014541.1	-	1	3746	3576	2016-02-25	2017-03-19	Complete Genome	ftp://ftp.ncbi.nlm.nih.gov/genomes/all/GCF/001/573/125/GCF_001573125.1_ASM157312v1	ftp://ftp.ncbi.nlm.nih.gov/genomes/all/GCA/001/573/125/GCA_001573125.1_ASM157312v1
Acinetobacter baumannii	XH858	19507	SAMN03890256	PRJNA290306	Proteobacteria	Gammaproteobacteria	GCA_001578145.1	4.17261	38.9	chromosome:NZ_CP014528.1/CP014528.1	-	1	4038	3853	2016-03-01	2017-03-19	Complete Genome	ftp://ftp.ncbi.nlm.nih.gov/genomes/all/GCF/001/578/145/GCF_001578145.1_ASM157814v1	ftp://ftp.ncbi.nlm.nih.gov/genomes/all/GCA/001/578/145/GCA_001578145.1_ASM157814v1
Acinetobacter baumannii	ATCC 17978	19507	SAMN04273153	PRJNA302452	Proteobacteria	Gammaproteobacteria	GCA_001593425.2	4.00479	39	chromosome:NZ_CP018664.1/CP018664.1	-	1	3838	3664	2016-12-12	2017-03-21	Complete Genome	ftp://ftp.ncbi.nlm.nih.gov/genomes/all/GCF/001/593/425/GCF_001593425.2_ASM159342v2	ftp://ftp.ncbi.nlm.nih.gov/genomes/all/GCA/001/593/425/GCA_001593425.2_ASM159342v2
Acinetobacter baumannii	3207	19507	SAMN04485290	PRJNA311558	Proteobacteria	Gammaproteobacteria	GCA_001636235.1	4.09204	38.9868	chromosome:NZ_CP015364.1/CP015364.1; plasmid pAba3207a:NZ_CP015365.1/CP015365.1; plasmid pAba3207b:NZ_CP015366.1/CP015366.1	-	3	4008	3788	2016-05-03	2017-03-20	Complete Genome	ftp://ftp.ncbi.nlm.nih.gov/genomes/all/GCF/001/636/235/GCF_001636235.1_ASM163623v1	ftp://ftp.ncbi.nlm.nih.gov/genomes/all/GCA/001/636/235/GCA_001636235.1_ASM163623v1
Acinetobacter baumannii	KAB01	19507	SAMN05601665	PRJNA339667	Proteobacteria	Gammaproteobacteria	GCA_001806345.1	4.03409	38.9034	chromosome:NZ_CP017642.1/CP017642.1; plasmid unnamed:NZ_CP017643.1/CP017643.1	-	2	3894	3639	2016-10-21	2017-03-20	Complete Genome	ftp://ftp.ncbi.nlm.nih.gov/genomes/all/GCF/001/806/345/GCF_001806345.1_ASM180634v1	ftp://ftp.ncbi.nlm.nih.gov/genomes/all/GCA/001/806/345/GCA_001806345.1_ASM180634v1
Acinetobacter baumannii	KAB02	19507	SAMN05601667	PRJNA339683	Proteobacteria	Gammaproteobacteria	GCA_001806365.1	4.0862	38.9927	chromosome:NZ_CP017644.1/CP017644.1; plasmid unnamed:NZ_CP017645.1/CP017645.1	-	2	3980	3790	2016-10-21	2017-03-20	Complete Genome	ftp://ftp.ncbi.nlm.nih.gov/genomes/all/GCF/001/806/365/GCF_001806365.1_ASM180636v1	ftp://ftp.ncbi.nlm.nih.gov/genomes/all/GCA/001/806/365/GCA_001806365.1_ASM180636v1
Acinetobacter baumannii	KAB03	19507	SAMN05601668	PRJNA339684	Proteobacteria	Gammaproteobacteria	GCA_001806385.1	4.05696	38.9035	chromosome:NZ_CP017646.1/CP017646.1; plasmid unnamed:NZ_CP017647.1/CP017647.1	-	2	3920	3701	2016-10-21	2017-03-20	Complete Genome	ftp://ftp.ncbi.nlm.nih.gov/genomes/all/GCF/001/806/385/GCF_001806385.1_ASM180638v1	ftp://ftp.ncbi.nlm.nih.gov/genomes/all/GCA/001/806/385/GCA_001806385.1_ASM180638v1
Acinetobacter baumannii	KAB04	19507	SAMN05601669	PRJNA339686	Proteobacteria	Gammaproteobacteria	GCA_001806405.1	4.12812	38.9646	chromosome:NZ_CP017648.1/CP017648.1; plasmid unnamed:NZ_CP017649.1/CP017649.1	-	2	4018	3799	2016-10-21	2017-03-20	Complete Genome	ftp://ftp.ncbi.nlm.nih.gov/genomes/all/GCF/001/806/405/GCF_001806405.1_ASM180640v1	ftp://ftp.ncbi.nlm.nih.gov/genomes/all/GCA/001/806/405/GCA_001806405.1_ASM180640v1
Acinetobacter baumannii	KAB05	19507	SAMN05601670	PRJNA339687	Proteobacteria	Gammaproteobacteria	GCA_001806425.1	4.0386	39.0017	chromosome:NZ_CP017650.1/CP017650.1; plasmid unnamed:NZ_CP017651.1/CP017651.1	-	2	3925	3655	2016-10-21	2017-03-20	Complete Genome	ftp://ftp.ncbi.nlm.nih.gov/genomes/all/GCF/001/806/425/GCF_001806425.1_ASM180642v1	ftp://ftp.ncbi.nlm.nih.gov/genomes/all/GCA/001/806/425/GCA_001806425.1_ASM180642v1
Acinetobacter baumannii	KAB06	19507	SAMN05601671	PRJNA339689	Proteobacteria	Gammaproteobacteria	GCA_001806445.1	4.03871	39.0017	chromosome:NZ_CP017652.1/CP017652.1; plasmid unnamed:NZ_CP017653.1/CP017653.1	-	2	3925	3719	2016-10-21	2017-03-20	Complete Genome	ftp://ftp.ncbi.nlm.nih.gov/genomes/all/GCF/001/806/445/GCF_001806445.1_ASM180644v1	ftp://ftp.ncbi.nlm.nih.gov/genomes/all/GCA/001/806/445/GCA_001806445.1_ASM180644v1
Acinetobacter baumannii	KAB07	19507	SAMN05601672	PRJNA339690	Proteobacteria	Gammaproteobacteria	GCA_001806465.1	4.05443	38.9987	chromosome:NZ_CP017654.1/CP017654.1; plasmid unnamed:NZ_CP017655.1/CP017655.1	-	2	3944	3747	2016-10-21	2017-03-20	Complete Genome	ftp://ftp.ncbi.nlm.nih.gov/genomes/all/GCF/001/806/465/GCF_001806465.1_ASM180646v1	ftp://ftp.ncbi.nlm.nih.gov/genomes/all/GCA/001/806/465/GCA_001806465.1_ASM180646v1
Acinetobacter baumannii	KAB08	19507	SAMN05601673	PRJNA339692	Proteobacteria	Gammaproteobacteria	GCA_001806485.1	4.07517	38.8905	chromosome:NZ_CP017656.1/CP017656.1; plasmid unnamed:NZ_CP017657.1/CP017657.1	-	2	3963	3711	2016-10-21	2017-03-20	Complete Genome	ftp://ftp.ncbi.nlm.nih.gov/genomes/all/GCF/001/806/485/GCF_001806485.1_ASM180648v1	ftp://ftp.ncbi.nlm.nih.gov/genomes/all/GCA/001/806/485/GCA_001806485.1_ASM180648v1
Acinetobacter baumannii	HRAB-85	19507	SAMN06046790	PRJNA348168	Proteobacteria	Gammaproteobacteria	GCA_001887305.1	4.09858	39.0054	chromosome:NZ_CP018143.1/CP018143.1; plasmid unnamed:NZ_CP018144.1/CP018144.1	-	2	3977	3790	2016-11-29	2017-03-20	Complete Genome	ftp://ftp.ncbi.nlm.nih.gov/genomes/all/GCF/001/887/305/GCF_001887305.1_ASM188730v1	ftp://ftp.ncbi.nlm.nih.gov/genomes/all/GCA/001/887/305/GCA_001887305.1_ASM188730v1
Acinetobacter baumannii	AF-673	19507	SAMN06077192	PRJNA271775	Proteobacteria	Gammaproteobacteria	GCA_001895985.1	4.0931	39.0705	chromosome:NZ_CP018256.1/CP018256.1; plasmid pAF-673:NZ_CP018257.1/CP018257.1	-	2	3930	3728	2016-12-09	2017-03-20	Complete Genome	ftp://ftp.ncbi.nlm.nih.gov/genomes/all/GCF/001/895/985/GCF_001895985.1_ASM189598v1	ftp://ftp.ncbi.nlm.nih.gov/genomes/all/GCA/001/895/985/GCA_001895985.1_ASM189598v1
Acinetobacter baumannii	AF-401	19507	SAMN06077191	PRJNA271775	Proteobacteria	Gammaproteobacteria	GCA_001896005.1	4.26763	39.0881	chromosome:NZ_CP018254.1/CP018254.1; plasmid pAF-401:NZ_CP018255.1/CP018255.1	-	2	4153	3925	2016-12-09	2017-03-20	Complete Genome	ftp://ftp.ncbi.nlm.nih.gov/genomes/all/GCF/001/896/005/GCF_001896005.1_ASM189600v1	ftp://ftp.ncbi.nlm.nih.gov/genomes/all/GCA/001/896/005/GCA_001896005.1_ASM189600v1
Acinetobacter baumannii	XDR-BJ83	19507	SAMN06109232	PRJNA356204	Proteobacteria	Gammaproteobacteria	GCA_001902375.1	4.08062	38.912	chromosome:NZ_CP018421.1/CP018421.1; plasmid pBJ83:NZ_CP018422.1/CP018422.1	-	2	3942	3703	2016-12-13	2017-03-20	Complete Genome	ftp://ftp.ncbi.nlm.nih.gov/genomes/all/GCF/001/902/375/GCF_001902375.1_ASM190237v1	ftp://ftp.ncbi.nlm.nih.gov/genomes/all/GCA/001/902/375/GCA_001902375.1_ASM190237v1
Acinetobacter baumannii	LAC4	19507	SAMN05362953	PRJNA328023	Proteobacteria	Gammaproteobacteria	GCA_001908295.1	3.98869	38.9864	chromosome:NZ_CP018677.1/CP018677.1; plasmid pALAC4-1:NZ_CP018678.1/CP018678.1; plasmid pALAC4-2:NZ_CP018679.1/CP018679.1	-	3	3863	3617	2016-12-19	2017-03-21	Complete Genome	ftp://ftp.ncbi.nlm.nih.gov/genomes/all/GCF/001/908/295/GCF_001908295.1_ASM190829v1	ftp://ftp.ncbi.nlm.nih.gov/genomes/all/GCA/001/908/295/GCA_001908295.1_ASM190829v1
Acinetobacter baumannii	CMC-CR-MDR-Ab4	19507	SAMN04096368	PRJNA296424	Proteobacteria	Gammaproteobacteria	GCA_001922205.1	4.15601	38.9749	chromosome:NZ_CP016295.1/CP016295.1; plasmid pCMCVTAb1-AB4:NZ_CP016296.1/CP016296.1; plasmid pCMCVTAb2-AB4:NZ_CP016297.1/CP016297.1	-	3	4021	3822	2016-12-27	2017-03-21	Complete Genome	ftp://ftp.ncbi.nlm.nih.gov/genomes/all/GCF/001/922/205/GCF_001922205.1_ASM192220v1	ftp://ftp.ncbi.nlm.nih.gov/genomes/all/GCA/001/922/205/GCA_001922205.1_ASM192220v1
Acinetobacter baumannii	CMC-MDR-Ab59	19507	SAMN04096369	PRJNA296424	Proteobacteria	Gammaproteobacteria	GCA_001922225.1	4.07636	39.0708	chromosome:NZ_CP016298.1/CP016298.1; plasmid pCMCVTAb1-AB59:NZ_CP016299.1/CP016299.1	-	2	3910	3731	2016-12-27	2017-03-21	Complete Genome	ftp://ftp.ncbi.nlm.nih.gov/genomes/all/GCF/001/922/225/GCF_001922225.1_ASM192222v1	ftp://ftp.ncbi.nlm.nih.gov/genomes/all/GCA/001/922/225/GCA_001922225.1_ASM192222v1
Acinetobacter baumannii	CMC-CR-MDR-Ab66	19507	SAMN04096370	PRJNA296424	Proteobacteria	Gammaproteobacteria	GCA_001922245.1	4.17416	38.9762	chromosome:NZ_CP016300.1/CP016300.1; plasmid pCMCVTAb1-AB66:NZ_CP016301.1/CP016301.1; plasmid pCMCVTAb2-AB66:NZ_CP016302.1/CP016302.1	-	3	4045	3838	2016-12-27	2017-03-21	Complete Genome	ftp://ftp.ncbi.nlm.nih.gov/genomes/all/GCF/001/922/245/GCF_001922245.1_ASM192224v1	ftp://ftp.ncbi.nlm.nih.gov/genomes/all/GCA/001/922/245/GCA_001922245.1_ASM192224v1
Acinetobacter baumannii	AB042	19507	SAMN04273154	PRJNA305150	Proteobacteria	Gammaproteobacteria	GCA_001941765.1	4.00472	39	chromosome:NZ_CP019034.1/CP019034.1	-	1	3838	3663	2017-01-10	2017-03-22	Complete Genome	ftp://ftp.ncbi.nlm.nih.gov/genomes/all/GCF/001/941/765/GCF_001941765.1_ASM194176v1	ftp://ftp.ncbi.nlm.nih.gov/genomes/all/GCA/001/941/765/GCA_001941765.1_ASM194176v1
Acinetobacter baumannii	JBA13	19507	SAMN06650260	PRJNA380857	Proteobacteria	Gammaproteobacteria	GCA_002082625.1	4.06698	39.0003	chromosome:NZ_CP020584.1/CP020584.1; plasmid pJBA13_1:NZ_CP020582.1/CP020582.1; plasmid pJBA13_2:NZ_CP020583.1/CP020583.1	-	3	3943	3763	2017-04-10	2017-04-13	Complete Genome	ftp://ftp.ncbi.nlm.nih.gov/genomes/all/GCF/002/082/625/GCF_002082625.1_ASM208262v1	ftp://ftp.ncbi.nlm.nih.gov/genomes/all/GCA/002/082/625/GCA_002082625.1_ASM208262v1
Acinetobacter baumannii	CBA7	19507	SAMN06650245	PRJNA380857	Proteobacteria	Gammaproteobacteria	GCA_002082645.1	4.10845	39.1682	chromosome:NZ_CP020586.1/CP020586.1; plasmid pCBA7_1:NZ_CP020585.1/CP020585.1	-	2	4030	3773	2017-04-10	2017-04-13	Complete Genome	ftp://ftp.ncbi.nlm.nih.gov/genomes/all/GCF/002/082/645/GCF_002082645.1_ASM208264v1	ftp://ftp.ncbi.nlm.nih.gov/genomes/all/GCA/002/082/645/GCA_002082645.1_ASM208264v1
Acinetobacter baumannii	15A34	19507	SAMN06650243	PRJNA380857	Proteobacteria	Gammaproteobacteria	GCA_002082685.1	3.93873	38.9957	chromosome:NZ_CP020590.1/CP020590.1; plasmid p15A34_1:NZ_CP020589.1/CP020589.1	-	2	3799	3605	2017-04-10	2017-04-13	Complete Genome	ftp://ftp.ncbi.nlm.nih.gov/genomes/all/GCF/002/082/685/GCF_002082685.1_ASM208268v1	ftp://ftp.ncbi.nlm.nih.gov/genomes/all/GCA/002/082/685/GCA_002082685.1_ASM208268v1
Acinetobacter baumannii	15A5	19507	SAMN06650264	PRJNA380857	Proteobacteria	Gammaproteobacteria	GCA_002082705.1	4.04931	38.8893	chromosome:NZ_CP020574.1/CP020574.1; plasmid p15A5_1:NZ_CP020573.1/CP020573.1; plasmid p15A5_2:NZ_CP020575.1/CP020575.1	-	3	3916	3685	2017-04-10	2017-04-13	Complete Genome	ftp://ftp.ncbi.nlm.nih.gov/genomes/all/GCF/002/082/705/GCF_002082705.1_ASM208270v1	ftp://ftp.ncbi.nlm.nih.gov/genomes/all/GCA/002/082/705/GCA_002082705.1_ASM208270v1
Acinetobacter baumannii	USA2	19507	SAMN06650241	PRJNA380857	Proteobacteria	Gammaproteobacteria	GCA_002082725.1	3.9876	38.8976	chromosome:NZ_CP020592.1/CP020592.1; plasmid pUSA2_1:NZ_CP020593.1/CP020593.1	-	2	3825	3637	2017-04-10	2017-04-13	Complete Genome	ftp://ftp.ncbi.nlm.nih.gov/genomes/all/GCF/002/082/725/GCF_002082725.1_ASM208272v1	ftp://ftp.ncbi.nlm.nih.gov/genomes/all/GCA/002/082/725/GCA_002082725.1_ASM208272v1
Acinetobacter baumannii	SSA6	19507	SAMN06650242	PRJNA380857	Proteobacteria	Gammaproteobacteria	GCA_002082745.1	3.88441	39	chromosome:NZ_CP020591.1/CP020591.1	-	1	3703	3514	2017-04-10	2017-04-13	Complete Genome	ftp://ftp.ncbi.nlm.nih.gov/genomes/all/GCF/002/082/745/GCF_002082745.1_ASM208274v1	ftp://ftp.ncbi.nlm.nih.gov/genomes/all/GCA/002/082/745/GCA_002082745.1_ASM208274v1
Acinetobacter baumannii	HWBA8	19507	SAMN06650239	PRJNA380857	Proteobacteria	Gammaproteobacteria	GCA_002082785.1	4.27355	39.0596	chromosome:NZ_CP020597.1/CP020597.1; plasmid pHWBA8_1:NZ_CP020596.1/CP020596.1	-	2	4115	3892	2017-04-10	2017-04-13	Complete Genome	ftp://ftp.ncbi.nlm.nih.gov/genomes/all/GCF/002/082/785/GCF_002082785.1_ASM208278v1	ftp://ftp.ncbi.nlm.nih.gov/genomes/all/GCA/002/082/785/GCA_002082785.1_ASM208278v1
Acinetobacter baumannii	WKA02	19507	SAMN06650238	PRJNA380857	Proteobacteria	Gammaproteobacteria	GCA_002082805.1	3.87094	38.9	chromosome:NZ_CP020598.1/CP020598.1	-	1	3734	3546	2017-04-10	2017-04-13	Complete Genome	ftp://ftp.ncbi.nlm.nih.gov/genomes/all/GCF/002/082/805/GCF_002082805.1_ASM208280v1	ftp://ftp.ncbi.nlm.nih.gov/genomes/all/GCA/002/082/805/GCA_002082805.1_ASM208280v1
Acinetobacter baumannii	USA15	19507	SAMN06650240	PRJNA380857	Proteobacteria	Gammaproteobacteria	GCA_002082825.1	4.02848	39.078	chromosome:NZ_CP020595.1/CP020595.1; plasmid pUSA15_1:NZ_CP020594.1/CP020594.1	-	2	3896	3716	2017-04-10	2017-04-13	Complete Genome	ftp://ftp.ncbi.nlm.nih.gov/genomes/all/GCF/002/082/825/GCF_002082825.1_ASM208282v1	ftp://ftp.ncbi.nlm.nih.gov/genomes/all/GCA/002/082/825/GCA_002082825.1_ASM208282v1
Acinetobacter baumannii	SAA14	19507	SAMN06650262	PRJNA380857	Proteobacteria	Gammaproteobacteria	GCA_002082845.1	3.97256	39.1	chromosome:NZ_CP020579.1/CP020579.1	-	1	3823	3651	2017-04-10	2017-04-13	Complete Genome	ftp://ftp.ncbi.nlm.nih.gov/genomes/all/GCF/002/082/845/GCF_002082845.1_ASM208284v1	ftp://ftp.ncbi.nlm.nih.gov/genomes/all/GCA/002/082/845/GCA_002082845.1_ASM208284v1
Acinetobacter baumannii	SSA12	19507	SAMN06650263	PRJNA380857	Proteobacteria	Gammaproteobacteria	GCA_002082865.1	4.06472	38.9872	chromosome:NZ_CP020578.1/CP020578.1; plasmid pSSA12_1:NZ_CP020577.1/CP020577.1; plasmid pSSA12_2:NZ_CP020576.1/CP020576.1	-	3	3957	3776	2017-04-10	2017-04-13	Complete Genome	ftp://ftp.ncbi.nlm.nih.gov/genomes/all/GCF/002/082/865/GCF_002082865.1_ASM208286v1	ftp://ftp.ncbi.nlm.nih.gov/genomes/all/GCA/002/082/865/GCA_002082865.1_ASM208286v1
Acinetobacter baumannii	SSMA17	19507	SAMN06650261	PRJNA380857	Proteobacteria	Gammaproteobacteria	GCA_002082885.1	4.02318	38.9937	chromosome:NZ_CP020581.1/CP020581.1; plasmid pSSMA17_1:NZ_CP020580.1/CP020580.1	-	2	3906	3728	2017-04-10	2017-04-13	Complete Genome	ftp://ftp.ncbi.nlm.nih.gov/genomes/all/GCF/002/082/885/GCF_002082885.1_ASM208288v1	ftp://ftp.ncbi.nlm.nih.gov/genomes/all/GCA/002/082/885/GCA_002082885.1_ASM208288v1
Acinetobacter baumannii	ab736	19507	SAMN04621185	PRJNA317553	Proteobacteria	Gammaproteobacteria	GCA_002116925.1	3.99043	39.1892	chromosome:NZ_CP015121.1/CP015121.1; plasmid unnamed:NZ_CP015122.1/CP015122.1	-	2	3820	3669	2017-05-02	2017-05-06	Complete Genome	ftp://ftp.ncbi.nlm.nih.gov/genomes/all/GCF/002/116/925/GCF_002116925.1_ASM211692v1	ftp://ftp.ncbi.nlm.nih.gov/genomes/all/GCA/002/116/925/GCA_002116925.1_ASM211692v1
Acinetobacter baumannii	A85	19507	SAMN07125723	PRJNA269083	Proteobacteria	Gammaproteobacteria	GCA_002210065.1	4.14461	39.1765	chromosome:NZ_CP021782.1/CP021782.1; plasmid pA85-1:NZ_CP021783.1/CP021783.1; plasmid pA85-1a:NZ_CP021784.1/CP021784.1; plasmid pA85-1b:NZ_CP021785.1/CP021785.1; plasmid pA85-2:NZ_CP021786.1/CP021786.1; plasmid pA85-3:NZ_CP021787.1/CP021787.1	-	6	4068	3913	2017-06-28	2017-06-30	Complete Genome	ftp://ftp.ncbi.nlm.nih.gov/genomes/all/GCF/002/210/065/GCF_002210065.1_ASM221006v1	ftp://ftp.ncbi.nlm.nih.gov/genomes/all/GCA/002/210/065/GCA_002210065.1_ASM221006v1
Acinetobacter baumannii	BAL062	19507	SAMEA2439285	PRJEB14024	Proteobacteria	Gammaproteobacteria	GCA_900088705.1	4.05077	39.0925	chromosome 1:NZ_LT594095.1/LT594095.1; plasmid 2:NZ_LT594096.1/LT594096.1	-	2	3948	3772	2016-06-11	2017-04-24	Complete Genome	ftp://ftp.ncbi.nlm.nih.gov/genomes/all/GCF/900/088/705/GCF_900088705.1_26872B01	ftp://ftp.ncbi.nlm.nih.gov/genomes/all/GCA/900/088/705/GCA_900088705.1_26872B01
Acinetobacter baumannii ATCC 17978	ATCC 17978	19507	SAMN02604331	PRJNA17477	Proteobacteria	Gammaproteobacteria	GCA_000015425.1	4.00146	38.8805	chromosome:CP000521.1; plasmid pAB1:CP000522.1; plasmid pAB2:CP000523.1	-	3	3905	3803	2007-03-01	2014-01-31	Complete Genome	ftp://ftp.ncbi.nlm.nih.gov/genomes/all/GCF/000/015/425/GCF_000015425.1_ASM1542v1	ftp://ftp.ncbi.nlm.nih.gov/genomes/all/GCA/000/015/425/GCA_000015425.1_ASM1542v1
Acinetobacter baumannii TCDC-AB0715	TCDC-AB0715	19507	SAMN02603891	PRJNA62279	Proteobacteria	Gammaproteobacteria	GCA_000189735.2	4.21801	38.8947	chromosome:CP002522.2; plasmid p1ABTCDC0715:CP002523.1; plasmid p2ABTCDC0715:CP002524.1	-	3	4010	3956	2011-02-17	2014-01-31	Complete Genome	ftp://ftp.ncbi.nlm.nih.gov/genomes/all/GCF/000/189/735/GCF_000189735.1_ASM18973v2	ftp://ftp.ncbi.nlm.nih.gov/genomes/all/GCA/000/189/735/GCA_000189735.2_ASM18973v2
Acinetobacter baumannii AC30	AC30	19507	SAMN02471421	PRJNA173033	Proteobacteria	Gammaproteobacteria	GCA_000307975.2	3.92286	38.8212	chromosome:CP007577.1; plasmid pAC30a:CP007578.1; plasmid pAC30b:CP007579.1; plasmid pAC30c:CP007580.1	-	4	3729	3660	2014-04-22	2016-12-16	Complete Genome	-	ftp://ftp.ncbi.nlm.nih.gov/genomes/all/GCA/000/307/975/GCA_000307975.2_ASM30797v2
Acinetobacter baumannii	ORAB01	19507	SAMN03277095	PRJNA271775	Proteobacteria	Gammaproteobacteria	GCA_000939415.2	4.12162	39.1426	chromosome 1:CP015483.1; plasmid pORAB01-1:CP015484.1; plasmid pORAB01-2:CP015485.1; plasmid pORAB01-3:CP015486.1	-	4	3965	3684	2016-05-02	2016-05-02	Complete Genome	ftp://ftp.ncbi.nlm.nih.gov/genomes/all/GCF/000/939/415/GCF_000939415.2_HGAP_assembly_of_Acinetobacter_baumannii_ORAB01	ftp://ftp.ncbi.nlm.nih.gov/genomes/all/GCA/000/939/415/GCA_000939415.2_HGAP_assembly_of_Acinetobacter_baumannii_ORAB01
Acinetobacter baumannii	AB34299	19507	SAMN04457967	PRJNA311034	Proteobacteria	Gammaproteobacteria	GCA_002009115.1	3.98304	38.8603	chromosome:CP014291.1; plasmid unnamed1:CP014292.1; plasmid unnamed2:CP014293.1	-	3	3805	3496	2017-03-02	2017-03-02	Complete Genome	-	ftp://ftp.ncbi.nlm.nih.gov/genomes/all/GCA/002/009/115/GCA_002009115.1_ASM200911v1
Pseudomonas aeruginosa PAO1	PAO1	19537	SAMN02603714	PRJNA331	Proteobacteria	Gammaproteobacteria	GCA_000006765.1	6.2644	66.6	chromosome:NC_002516.2/AE004091.2	-	1	5697	5572	2000-05-16	2016-08-03	Complete Genome	ftp://ftp.ncbi.nlm.nih.gov/genomes/all/GCF/000/006/765/GCF_000006765.1_ASM676v1	ftp://ftp.ncbi.nlm.nih.gov/genomes/all/GCA/000/006/765/GCA_000006765.1_ASM676v1
Pseudomonas aeruginosa UCBPP-PA14	UCBPP-PA14	19537	SAMN02603591	PRJNA386	Proteobacteria	Gammaproteobacteria	GCA_000014625.1	6.53765	66.3	chromosome:NC_008463.1/CP000438.1	-	1	5976	5873	2006-10-06	2015-08-12	Complete Genome	ftp://ftp.ncbi.nlm.nih.gov/genomes/all/GCF/000/014/625/GCF_000014625.1_ASM1462v1	ftp://ftp.ncbi.nlm.nih.gov/genomes/all/GCA/000/014/625/GCA_000014625.1_ASM1462v1
Pseudomonas aeruginosa PA7	PA7	19537	SAMN02603435	PRJNA16720	Proteobacteria	Gammaproteobacteria	GCA_000017205.1	6.58834	66.4	chromosome:NC_009656.1/CP000744.1	-	1	6070	5932	2007-07-05	2015-07-30	Complete Genome	ftp://ftp.ncbi.nlm.nih.gov/genomes/all/GCF/000/017/205/GCF_000017205.1_ASM1720v1	ftp://ftp.ncbi.nlm.nih.gov/genomes/all/GCA/000/017/205/GCA_000017205.1_ASM1720v1
Pseudomonas aeruginosa LESB58	LESB58	19537	SAMEA1705916	PRJEA31101	Proteobacteria	Gammaproteobacteria	GCA_000026645.1	6.60176	66.3	chromosome:NC_011770.1/FM209186.1	-	1	6125	6005	2008-12-24	2015-07-31	Complete Genome	ftp://ftp.ncbi.nlm.nih.gov/genomes/all/GCF/000/026/645/GCF_000026645.1_ASM2664v1	ftp://ftp.ncbi.nlm.nih.gov/genomes/all/GCA/000/026/645/GCA_000026645.1_ASM2664v1
Pseudomonas aeruginosa AES-1R	AES-1R	19537	SAMN02471202	PRJNA64619	Proteobacteria	Gammaproteobacteria	GCA_000220025.3	6.34334	66.5	chromosome:NZ_CP013680.1/CP013680.1	-	1	5877	5762	2015-12-22	2016-01-07	Complete Genome	ftp://ftp.ncbi.nlm.nih.gov/genomes/all/GCF/000/220/025/GCF_000220025.2_ASM22002v3	ftp://ftp.ncbi.nlm.nih.gov/genomes/all/GCA/000/220/025/GCA_000220025.3_ASM22002v3
Pseudomonas aeruginosa M18	M18	19537	SAMN02603849	PRJNA61423	Proteobacteria	Gammaproteobacteria	GCA_000226155.1	6.32775	66.5	chromosome:NC_017548.1/CP002496.1	-	1	5820	5717	2011-09-19	2015-08-13	Complete Genome	ftp://ftp.ncbi.nlm.nih.gov/genomes/all/GCF/000/226/155/GCF_000226155.1_ASM22615v1	ftp://ftp.ncbi.nlm.nih.gov/genomes/all/GCA/000/226/155/GCA_000226155.1_ASM22615v1
Pseudomonas aeruginosa DK2	DK2	19537	SAMN02603895	PRJNA73815	Proteobacteria	Gammaproteobacteria	GCA_000271365.1	6.40266	66.3	chromosome:NC_018080.1/CP003149.1	-	1	5919	5788	2012-06-20	2015-08-14	Complete Genome	ftp://ftp.ncbi.nlm.nih.gov/genomes/all/GCF/000/271/365/GCF_000271365.1_ASM27136v1	ftp://ftp.ncbi.nlm.nih.gov/genomes/all/GCA/000/271/365/GCA_000271365.1_ASM27136v1
Pseudomonas aeruginosa SJTD-1	SJTD-1	19537	SAMN02470939	PRJNA167272	Proteobacteria	Gammaproteobacteria	GCA_000271985.2	6.24383	66.5	chromosome:NZ_CP015877.1/CP015877.1	-	1	5697	5604	2016-06-02	2016-06-10	Complete Genome	ftp://ftp.ncbi.nlm.nih.gov/genomes/all/GCF/000/271/985/GCF_000271985.2_ASM27198v2	ftp://ftp.ncbi.nlm.nih.gov/genomes/all/GCA/000/271/985/GCA_000271985.2_ASM27198v2
Pseudomonas aeruginosa NCGM2.S1	NCGM2.S1	19537	SAMD00061003	PRJDA73453	Proteobacteria	Gammaproteobacteria	GCA_000284555.1	6.76466	66.1	chromosome 1:NC_017549.1/AP012280.1	-	1	6281	6145	2011-09-30	2016-10-12	Complete Genome	ftp://ftp.ncbi.nlm.nih.gov/genomes/all/GCF/000/284/555/GCF_000284555.1_ASM28455v1	ftp://ftp.ncbi.nlm.nih.gov/genomes/all/GCA/000/284/555/GCA_000284555.1_ASM28455v1
Pseudomonas aeruginosa B136-33	B136-33	19537	SAMN02603669	PRJNA185969	Proteobacteria	Gammaproteobacteria	GCA_000359505.1	6.42101	66.4	chromosome:NC_020912.1/CP004061.1	-	1	5877	5771	2013-04-09	2015-07-31	Complete Genome	ftp://ftp.ncbi.nlm.nih.gov/genomes/all/GCF/000/359/505/GCF_000359505.1_ASM35950v1	ftp://ftp.ncbi.nlm.nih.gov/genomes/all/GCA/000/359/505/GCA_000359505.1_ASM35950v1
Pseudomonas aeruginosa RP73	RP73	19537	SAMN02603771	PRJNA206088	Proteobacteria	Gammaproteobacteria	GCA_000414035.1	6.34203	66.5	chromosome:NC_021577.1/CP006245.1	-	1	5849	5724	2013-06-24	2015-08-15	Complete Genome	ftp://ftp.ncbi.nlm.nih.gov/genomes/all/GCF/000/414/035/GCF_000414035.1_ASM41403v1	ftp://ftp.ncbi.nlm.nih.gov/genomes/all/GCA/000/414/035/GCA_000414035.1_ASM41403v1
Pseudomonas aeruginosa VRFPA04	VRFPA04	19537	SAMN02472098	PRJNA219238	Proteobacteria	Gammaproteobacteria	GCA_000473745.3	6.81803	66.5	chromosome:NZ_CP008739.1/CP008739.2	-	1	6518	5935	2014-06-27	2016-12-10	Complete Genome	ftp://ftp.ncbi.nlm.nih.gov/genomes/all/GCF/000/473/745/GCF_000473745.2_ASM47374v3	ftp://ftp.ncbi.nlm.nih.gov/genomes/all/GCA/000/473/745/GCA_000473745.3_ASM47374v3
Pseudomonas aeruginosa DHS01	DHS01	19537	SAMN02383553	PRJNA224149	Proteobacteria	Gammaproteobacteria	GCA_000496455.2	7.05575	65.8	chromosome:NZ_CP013993.1/CP013993.1	-	1	6651	6524	2016-01-25	2016-01-27	Complete Genome	ftp://ftp.ncbi.nlm.nih.gov/genomes/all/GCF/000/496/455/GCF_000496455.2_ASM49645v2	ftp://ftp.ncbi.nlm.nih.gov/genomes/all/GCA/000/496/455/GCA_000496455.2_ASM49645v2
Pseudomonas aeruginosa PA1	PA1	19537	SAMN02603191	PRJNA185335	Proteobacteria	Gammaproteobacteria	GCA_000496605.2	6.49807	66.4	chromosome:NC_022808.2/CP004054.2	-	1	6014	5910	2013-11-12	2015-12-16	Complete Genome	ftp://ftp.ncbi.nlm.nih.gov/genomes/all/GCF/000/496/605/GCF_000496605.2_ASM49660v2	ftp://ftp.ncbi.nlm.nih.gov/genomes/all/GCA/000/496/605/GCA_000496605.2_ASM49660v2
Pseudomonas aeruginosa PA1R	PA1R	19537	SAMN02603192	PRJNA185336	Proteobacteria	Gammaproteobacteria	GCA_000496645.1	6.30931	66.3	chromosome:NC_022806.1/CP004055.1	-	1	5862	5752	2013-11-12	2015-07-31	Complete Genome	ftp://ftp.ncbi.nlm.nih.gov/genomes/all/GCF/000/496/645/GCF_000496645.1_ASM49664v1	ftp://ftp.ncbi.nlm.nih.gov/genomes/all/GCA/000/496/645/GCA_000496645.1_ASM49664v1
Pseudomonas aeruginosa MTB-1	MTB-1	19537	SAMN02389526	PRJNA225944	Proteobacteria	Gammaproteobacteria	GCA_000504045.1	6.58004	66.2	chromosome:NC_023019.1/CP006853.1	-	1	6062	5953	2013-12-05	2015-08-15	Complete Genome	ftp://ftp.ncbi.nlm.nih.gov/genomes/all/GCF/000/504/045/GCF_000504045.1_ASM50404v1	ftp://ftp.ncbi.nlm.nih.gov/genomes/all/GCA/000/504/045/GCA_000504045.1_ASM50404v1
Pseudomonas aeruginosa LES431	LES431	19537	SAMN02641592	PRJNA222518	Proteobacteria	Gammaproteobacteria	GCA_000508765.1	6.55007	66.3	chromosome:NC_023066.1/CP006937.1	-	1	6052	5925	2013-12-17	2015-08-15	Complete Genome	ftp://ftp.ncbi.nlm.nih.gov/genomes/all/GCF/000/508/765/GCF_000508765.1_ASM50876v1	ftp://ftp.ncbi.nlm.nih.gov/genomes/all/GCA/000/508/765/GCA_000508765.1_ASM50876v1
Pseudomonas aeruginosa SCV20265	SCV20265	19537	SAMN02415141	PRJNA229445	Proteobacteria	Gammaproteobacteria	GCA_000510305.1	6.72518	66.3	chromosome:NC_023149.1/CP006931.1	-	1	6248	6131	2013-12-18	2015-07-31	Complete Genome	ftp://ftp.ncbi.nlm.nih.gov/genomes/all/GCF/000/510/305/GCF_000510305.1_ASM51030v1	ftp://ftp.ncbi.nlm.nih.gov/genomes/all/GCA/000/510/305/GCA_000510305.1_ASM51030v1
Pseudomonas aeruginosa YL84	YL84	19537	SAMN02641599	PRJNA234476	Proteobacteria	Gammaproteobacteria	GCA_000524595.1	6.43344	66.4	chromosome:NZ_CP007147.1/CP007147.1	-	1	5908	5785	2014-01-30	2015-07-31	Complete Genome	ftp://ftp.ncbi.nlm.nih.gov/genomes/all/GCF/000/524/595/GCF_000524595.1_ASM52459v1	ftp://ftp.ncbi.nlm.nih.gov/genomes/all/GCA/000/524/595/GCA_000524595.1_ASM52459v1
Pseudomonas aeruginosa	F22031	19537	SAMN02673269	PRJNA237986	Proteobacteria	Gammaproteobacteria	GCA_000816985.1	6.6031	66.2	chromosome:NZ_CP007399.1/CP007399.1	-	1	6077	5968	2015-01-09	2015-08-18	Complete Genome	ftp://ftp.ncbi.nlm.nih.gov/genomes/all/GCF/000/816/985/GCF_000816985.1_ASM81698v1	ftp://ftp.ncbi.nlm.nih.gov/genomes/all/GCA/000/816/985/GCA_000816985.1_ASM81698v1
Pseudomonas aeruginosa	NCGM 1984	19537	SAMD00019082	PRJDB3032	Proteobacteria	Gammaproteobacteria	GCA_000829255.1	6.85095	66	chromosome:NZ_AP014646.1/AP014646.1	-	1	6380	6257	2014-09-18	2016-05-07	Complete Genome	ftp://ftp.ncbi.nlm.nih.gov/genomes/all/GCF/000/829/255/GCF_000829255.1_ASM82925v1	ftp://ftp.ncbi.nlm.nih.gov/genomes/all/GCA/000/829/255/GCA_000829255.1_ASM82925v1
Pseudomonas aeruginosa	NCGM 1900	19537	SAMD00018700	PRJDB2972	Proteobacteria	Gammaproteobacteria	GCA_000829275.1	6.81494	66	chromosome:NZ_AP014622.1/AP014622.1	-	1	6335	6206	2014-08-01	2015-08-19	Complete Genome	ftp://ftp.ncbi.nlm.nih.gov/genomes/all/GCF/000/829/275/GCF_000829275.1_ASM82927v1	ftp://ftp.ncbi.nlm.nih.gov/genomes/all/GCA/000/829/275/GCA_000829275.1_ASM82927v1
Pseudomonas aeruginosa	FRD1	19537	SAMN02732380	PRJNA245215	Proteobacteria	Gammaproteobacteria	GCA_000829885.1	6.71234	66.1	chromosome:NZ_CP010555.1/CP010555.1	-	1	6182	5871	2015-01-29	2015-08-19	Complete Genome	ftp://ftp.ncbi.nlm.nih.gov/genomes/all/GCF/000/829/885/GCF_000829885.1_ASM82988v1	ftp://ftp.ncbi.nlm.nih.gov/genomes/all/GCA/000/829/885/GCA_000829885.1_ASM82988v1
Pseudomonas aeruginosa	Carb01 63	19537	SAMN03389320	PRJNA281807	Proteobacteria	Gammaproteobacteria	GCA_000981825.1	7.49759	65.6	chromosome:NZ_CP011317.1/CP011317.1	-	1	7071	6910	2015-04-29	2016-05-13	Complete Genome	ftp://ftp.ncbi.nlm.nih.gov/genomes/all/GCF/000/981/825/GCF_000981825.1_ASM98182v1	ftp://ftp.ncbi.nlm.nih.gov/genomes/all/GCA/000/981/825/GCA_000981825.1_ASM98182v1
Pseudomonas aeruginosa DSM 50071	DSM 50071	19537	SAMN03761153	PRJNA285827	Proteobacteria	Gammaproteobacteria	GCA_001045685.1	6.31705	66.5	chromosome:NZ_CP012001.1/CP012001.1	-	1	5801	5709	2015-07-02	2015-08-27	Complete Genome	ftp://ftp.ncbi.nlm.nih.gov/genomes/all/GCF/001/045/685/GCF_001045685.1_ASM104568v1	ftp://ftp.ncbi.nlm.nih.gov/genomes/all/GCA/001/045/685/GCA_001045685.1_ASM104568v1
Pseudomonas aeruginosa	F9676	19537	SAMN03852256	PRJNA289296	Proteobacteria	Gammaproteobacteria	GCA_001077475.1	6.36801	66.5	chromosome:NZ_CP012066.1/CP012066.1	-	1	5825	5721	2015-07-13	2015-08-22	Complete Genome	ftp://ftp.ncbi.nlm.nih.gov/genomes/all/GCF/001/077/475/GCF_001077475.1_ASM107747v1	ftp://ftp.ncbi.nlm.nih.gov/genomes/all/GCA/001/077/475/GCA_001077475.1_ASM107747v1
Pseudomonas aeruginosa	PA1RG	19537	SAMN04074798	PRJNA295473	Proteobacteria	Gammaproteobacteria	GCA_001293085.1	6.50044	66.3	chromosome:NZ_CP012679.1/CP012679.1	-	1	6021	5917	2015-09-17	2016-03-01	Complete Genome	ftp://ftp.ncbi.nlm.nih.gov/genomes/all/GCF/001/293/085/GCF_001293085.1_ASM129308v1	ftp://ftp.ncbi.nlm.nih.gov/genomes/all/GCA/001/293/085/GCA_001293085.1_ASM129308v1
Pseudomonas aeruginosa	VA-134	19537	SAMN04284690	PRJNA302926	Proteobacteria	Gammaproteobacteria	GCA_001447845.1	6.40042	66.4	chromosome:NZ_CP013245.1/CP013245.1	-	1	5858	5725	2015-11-24	2016-03-09	Complete Genome	ftp://ftp.ncbi.nlm.nih.gov/genomes/all/GCF/001/447/845/GCF_001447845.1_ASM144784v1	ftp://ftp.ncbi.nlm.nih.gov/genomes/all/GCA/001/447/845/GCA_001447845.1_ASM144784v1
Pseudomonas aeruginosa	NCTC10332	19537	SAMEA2479570	PRJEB6403	Proteobacteria	Gammaproteobacteria	GCA_001457615.1	6.31698	66.5	chromosome 1:NZ_LN831024.1/LN831024.1	-	1	5798	5627	2015-03-22	2015-12-08	Complete Genome	ftp://ftp.ncbi.nlm.nih.gov/genomes/all/GCF/001/457/615/GCF_001457615.1_NCTC10332	ftp://ftp.ncbi.nlm.nih.gov/genomes/all/GCA/001/457/615/GCA_001457615.1_NCTC10332
Pseudomonas aeruginosa	12-4-4(59)	19537	SAMN04351367	PRJNA306518	Proteobacteria	Gammaproteobacteria	GCA_001482325.1	6.43191	66.3	chromosome:NZ_CP013696.1/CP013696.1	-	1	5912	5802	2015-12-24	2016-04-05	Complete Genome	ftp://ftp.ncbi.nlm.nih.gov/genomes/all/GCF/001/482/325/GCF_001482325.1_ASM148232v1	ftp://ftp.ncbi.nlm.nih.gov/genomes/all/GCA/001/482/325/GCA_001482325.1_ASM148232v1
Pseudomonas aeruginosa	S86968	19537	SAMN02894350	PRJNA253624	Proteobacteria	Gammaproteobacteria	GCA_001515845.1	6.95129	66	chromosome:NZ_CP008865.1/CP008865.1	-	1	6437	6279	2016-01-15	2016-01-21	Complete Genome	ftp://ftp.ncbi.nlm.nih.gov/genomes/all/GCF/001/515/845/GCF_001515845.1_ASM151584v1	ftp://ftp.ncbi.nlm.nih.gov/genomes/all/GCA/001/515/845/GCA_001515845.1_ASM151584v1
Pseudomonas aeruginosa	T38079	19537	SAMN02894349	PRJNA253624	Proteobacteria	Gammaproteobacteria	GCA_001515915.1	6.80944	66.1	chromosome:NZ_CP008866.1/CP008866.1	-	1	6251	6055	2016-01-15	2016-01-21	Complete Genome	ftp://ftp.ncbi.nlm.nih.gov/genomes/all/GCF/001/515/915/GCF_001515915.1_ASM151591v1	ftp://ftp.ncbi.nlm.nih.gov/genomes/all/GCA/001/515/915/GCA_001515915.1_ASM151591v1
Pseudomonas aeruginosa	T52373	19537	SAMN02894348	PRJNA253624	Proteobacteria	Gammaproteobacteria	GCA_001516005.1	6.32246	66.5	chromosome:NZ_CP008867.1/CP008867.1	-	1	5749	5563	2016-01-15	2016-01-21	Complete Genome	ftp://ftp.ncbi.nlm.nih.gov/genomes/all/GCF/001/516/005/GCF_001516005.1_ASM151600v1	ftp://ftp.ncbi.nlm.nih.gov/genomes/all/GCA/001/516/005/GCA_001516005.1_ASM151600v1
Pseudomonas aeruginosa	T63266	19537	SAMN02894347	PRJNA253624	Proteobacteria	Gammaproteobacteria	GCA_001516105.1	6.45687	66.3	chromosome:NZ_CP008868.1/CP008868.1	-	1	5960	5800	2016-01-15	2016-01-21	Complete Genome	ftp://ftp.ncbi.nlm.nih.gov/genomes/all/GCF/001/516/105/GCF_001516105.1_ASM151610v1	ftp://ftp.ncbi.nlm.nih.gov/genomes/all/GCA/001/516/105/GCA_001516105.1_ASM151610v1
Pseudomonas aeruginosa	W16407	19537	SAMN02894346	PRJNA253624	Proteobacteria	Gammaproteobacteria	GCA_001516165.1	6.82941	65.9	chromosome:NZ_CP008869.1/CP008869.1	-	1	6285	6099	2016-01-15	2016-01-21	Complete Genome	ftp://ftp.ncbi.nlm.nih.gov/genomes/all/GCF/001/516/165/GCF_001516165.1_ASM151616v1	ftp://ftp.ncbi.nlm.nih.gov/genomes/all/GCA/001/516/165/GCA_001516165.1_ASM151616v1
Pseudomonas aeruginosa	W36662	19537	SAMN02894345	PRJNA253624	Proteobacteria	Gammaproteobacteria	GCA_001516185.1	6.80427	66.2	chromosome:NZ_CP008870.1/CP008870.1	-	1	6290	6158	2016-01-15	2016-01-21	Complete Genome	ftp://ftp.ncbi.nlm.nih.gov/genomes/all/GCF/001/516/185/GCF_001516185.1_ASM151618v1	ftp://ftp.ncbi.nlm.nih.gov/genomes/all/GCA/001/516/185/GCA_001516185.1_ASM151618v1
Pseudomonas aeruginosa	W45909	19537	SAMN02894344	PRJNA253624	Proteobacteria	Gammaproteobacteria	GCA_001516205.1	6.80388	66.2	chromosome:NZ_CP008871.1/CP008871.1	-	1	6288	6145	2016-01-15	2016-01-21	Complete Genome	ftp://ftp.ncbi.nlm.nih.gov/genomes/all/GCF/001/516/205/GCF_001516205.1_ASM151620v1	ftp://ftp.ncbi.nlm.nih.gov/genomes/all/GCA/001/516/205/GCA_001516205.1_ASM151620v1
Pseudomonas aeruginosa	W60856	19537	SAMN02894343	PRJNA253624	Proteobacteria	Gammaproteobacteria	GCA_001516225.1	6.90761	66.2	chromosome:NZ_CP008864.1/CP008864.1	-	1	6380	6252	2016-01-15	2016-01-21	Complete Genome	ftp://ftp.ncbi.nlm.nih.gov/genomes/all/GCF/001/516/225/GCF_001516225.1_ASM151622v1	ftp://ftp.ncbi.nlm.nih.gov/genomes/all/GCA/001/516/225/GCA_001516225.1_ASM151622v1
Pseudomonas aeruginosa	F23197	19537	SAMN02894358	PRJNA253624	Proteobacteria	Gammaproteobacteria	GCA_001516245.1	6.53511	66.2	chromosome:NZ_CP008856.1/CP008856.1	-	1	5953	5826	2016-01-15	2016-01-21	Complete Genome	ftp://ftp.ncbi.nlm.nih.gov/genomes/all/GCF/001/516/245/GCF_001516245.1_ASM151624v1	ftp://ftp.ncbi.nlm.nih.gov/genomes/all/GCA/001/516/245/GCA_001516245.1_ASM151624v1
Pseudomonas aeruginosa	F30658	19537	SAMN02894357	PRJNA253624	Proteobacteria	Gammaproteobacteria	GCA_001516265.1	7.27326	65.8	chromosome:NZ_CP008857.1/CP008857.1	-	1	6715	6542	2016-01-15	2016-01-21	Complete Genome	ftp://ftp.ncbi.nlm.nih.gov/genomes/all/GCF/001/516/265/GCF_001516265.1_ASM151626v1	ftp://ftp.ncbi.nlm.nih.gov/genomes/all/GCA/001/516/265/GCA_001516265.1_ASM151626v1
Pseudomonas aeruginosa	H5708	19537	SAMN02894355	PRJNA253624	Proteobacteria	Gammaproteobacteria	GCA_001516305.1	6.35171	66.5	chromosome:NZ_CP008859.1/CP008859.1	-	1	5827	5722	2016-01-15	2016-01-21	Complete Genome	ftp://ftp.ncbi.nlm.nih.gov/genomes/all/GCF/001/516/305/GCF_001516305.1_ASM151630v1	ftp://ftp.ncbi.nlm.nih.gov/genomes/all/GCA/001/516/305/GCA_001516305.1_ASM151630v1
Pseudomonas aeruginosa	H27930	19537	SAMN02894354	PRJNA253624	Proteobacteria	Gammaproteobacteria	GCA_001516325.1	6.59802	66.2	chromosome:NZ_CP008860.1/CP008860.1	-	1	6042	5881	2016-01-15	2016-01-21	Complete Genome	ftp://ftp.ncbi.nlm.nih.gov/genomes/all/GCF/001/516/325/GCF_001516325.1_ASM151632v1	ftp://ftp.ncbi.nlm.nih.gov/genomes/all/GCA/001/516/325/GCA_001516325.1_ASM151632v1
Pseudomonas aeruginosa	H47921	19537	SAMN02894353	PRJNA253624	Proteobacteria	Gammaproteobacteria	GCA_001516345.1	6.83641	66.1	chromosome:NZ_CP008861.1/CP008861.1	-	1	6322	6166	2016-01-15	2016-01-21	Complete Genome	ftp://ftp.ncbi.nlm.nih.gov/genomes/all/GCF/001/516/345/GCF_001516345.1_ASM151634v1	ftp://ftp.ncbi.nlm.nih.gov/genomes/all/GCA/001/516/345/GCA_001516345.1_ASM151634v1
Pseudomonas aeruginosa	M1608	19537	SAMN02894352	PRJNA253624	Proteobacteria	Gammaproteobacteria	GCA_001516365.1	6.47539	66	chromosome:NZ_CP008862.1/CP008862.1	-	1	5955	5807	2016-01-15	2016-01-21	Complete Genome	ftp://ftp.ncbi.nlm.nih.gov/genomes/all/GCF/001/516/365/GCF_001516365.1_ASM151636v1	ftp://ftp.ncbi.nlm.nih.gov/genomes/all/GCA/001/516/365/GCA_001516365.1_ASM151636v1
Pseudomonas aeruginosa	M37351	19537	SAMN02894351	PRJNA253624	Proteobacteria	Gammaproteobacteria	GCA_001516385.1	6.89723	66	chromosome:NZ_CP008863.1/CP008863.1	-	1	6389	6239	2016-01-15	2016-01-21	Complete Genome	ftp://ftp.ncbi.nlm.nih.gov/genomes/all/GCF/001/516/385/GCF_001516385.1_ASM151638v1	ftp://ftp.ncbi.nlm.nih.gov/genomes/all/GCA/001/516/385/GCA_001516385.1_ASM151638v1
Pseudomonas aeruginosa	USDA-ARS-USMARC-41639	19537	SAMN04158502	PRJNA281531	Proteobacteria	Gammaproteobacteria	GCA_001518975.1	6.36458	66.4	chromosome:NZ_CP013989.1/CP013989.1	-	1	5838	5735	2016-01-20	2016-01-22	Complete Genome	ftp://ftp.ncbi.nlm.nih.gov/genomes/all/GCF/001/518/975/GCF_001518975.1_ASM151897v1	ftp://ftp.ncbi.nlm.nih.gov/genomes/all/GCA/001/518/975/GCA_001518975.1_ASM151897v1
Pseudomonas aeruginosa	X78812	19537	SAMN02894342	PRJNA253624	Proteobacteria	Gammaproteobacteria	GCA_001542795.1	6.37112	66.4	chromosome:NZ_CP008872.1/CP008872.1	-	1	5823	5703	2016-01-29	2016-01-31	Complete Genome	ftp://ftp.ncbi.nlm.nih.gov/genomes/all/GCF/001/542/795/GCF_001542795.1_ASM154279v1	ftp://ftp.ncbi.nlm.nih.gov/genomes/all/GCA/001/542/795/GCA_001542795.1_ASM154279v1
Pseudomonas aeruginosa	F9670	19537	SAMN02894359	PRJNA253624	Proteobacteria	Gammaproteobacteria	GCA_001542835.1	6.79435	66.1	chromosome:NZ_CP008873.1/CP008873.1	-	1	6237	5906	2016-01-29	2016-01-31	Complete Genome	ftp://ftp.ncbi.nlm.nih.gov/genomes/all/GCF/001/542/835/GCF_001542835.1_ASM154283v1	ftp://ftp.ncbi.nlm.nih.gov/genomes/all/GCA/001/542/835/GCA_001542835.1_ASM154283v1
Pseudomonas aeruginosa	NCGM257	19537	SAMD00020552	PRJDB3186	Proteobacteria	Gammaproteobacteria	GCA_001547955.1	7.09069	65.9	chromosome Unknown:NZ_AP014651.1/AP014651.1	-	1	6687	6546	2015-02-25	2016-02-04	Complete Genome	ftp://ftp.ncbi.nlm.nih.gov/genomes/all/GCF/001/547/955/GCF_001547955.1_ASM154795v1	ftp://ftp.ncbi.nlm.nih.gov/genomes/all/GCA/001/547/955/GCA_001547955.1_ASM154795v1
Pseudomonas aeruginosa	8380	19537	SAMD00027370	PRJDB3600	Proteobacteria	Gammaproteobacteria	GCA_001548135.1	6.61326	66.2	chromosome Unknown:NZ_AP014839.1/AP014839.2	-	1	6114	6004	2015-04-22	2016-02-04	Complete Genome	ftp://ftp.ncbi.nlm.nih.gov/genomes/all/GCF/001/548/135/GCF_001548135.1_ASM154813v1	ftp://ftp.ncbi.nlm.nih.gov/genomes/all/GCA/001/548/135/GCA_001548135.1_ASM154813v1
Pseudomonas aeruginosa	IOMTU 133	19537	SAMD00042491	PRJDB4304	Proteobacteria	Gammaproteobacteria	GCA_001548335.1	6.89702	66	chromosome Unknown:NZ_AP017302.1/AP017302.1	-	1	6324	6197	2015-11-26	2016-02-04	Complete Genome	ftp://ftp.ncbi.nlm.nih.gov/genomes/all/GCF/001/548/335/GCF_001548335.1_ASM154833v1	ftp://ftp.ncbi.nlm.nih.gov/genomes/all/GCA/001/548/335/GCA_001548335.1_ASM154833v1
Pseudomonas aeruginosa	F63912	19537	SAMN02894356	PRJNA253624	Proteobacteria	Gammaproteobacteria	GCA_001594325.1	6.64152	66.2	chromosome:NZ_CP008858.1/CP008858.1	-	1	6196	6065	2016-01-15	2016-04-08	Complete Genome	ftp://ftp.ncbi.nlm.nih.gov/genomes/all/GCF/001/594/325/GCF_001594325.1_ASM159432v1	ftp://ftp.ncbi.nlm.nih.gov/genomes/all/GCA/001/594/325/GCA_001594325.1_ASM159432v1
Pseudomonas aeruginosa	N17-1	19537	SAMN03145716	PRJNA265138	Proteobacteria	Gammaproteobacteria	GCA_001606045.1	6.37073	66.4	chromosome:NZ_CP014948.1/CP014948.1	-	1	5884	5788	2016-04-04	2016-04-07	Complete Genome	ftp://ftp.ncbi.nlm.nih.gov/genomes/all/GCF/001/606/045/GCF_001606045.1_ASM160604v1	ftp://ftp.ncbi.nlm.nih.gov/genomes/all/GCA/001/606/045/GCA_001606045.1_ASM160604v1
Pseudomonas aeruginosa	ATCC 27853	19537	SAMN04589231	PRJNA316664	Proteobacteria	Gammaproteobacteria	GCA_001618925.1	6.82774	66.1	chromosome:NZ_CP015117.1/CP015117.1	-	1	6346	6239	2016-04-12	2016-04-13	Complete Genome	ftp://ftp.ncbi.nlm.nih.gov/genomes/all/GCF/001/618/925/GCF_001618925.1_ASM161892v1	ftp://ftp.ncbi.nlm.nih.gov/genomes/all/GCA/001/618/925/GCA_001618925.1_ASM161892v1
Pseudomonas aeruginosa	BAMCPA07-48	19537	SAMN04893615	PRJNA319532	Proteobacteria	Gammaproteobacteria	GCA_001632245.1	7.02155	66	chromosome:NZ_CP015377.1/CP015377.1	-	1	6563	6360	2016-04-26	2016-05-04	Complete Genome	ftp://ftp.ncbi.nlm.nih.gov/genomes/all/GCF/001/632/245/GCF_001632245.1_ASM163224v1	ftp://ftp.ncbi.nlm.nih.gov/genomes/all/GCA/001/632/245/GCA_001632245.1_ASM163224v1
Pseudomonas aeruginosa	PA121617	19537	SAMN05006707	PRJNA321921	Proteobacteria	Gammaproteobacteria	GCA_001679685.1	6.85351	65.7828	chromosome:NZ_CP016214.1/CP016214.1; plasmid unnamed1:NZ_CP016215.1/CP016215.1	-	2	6580	6397	2016-07-05	2016-12-22	Complete Genome	ftp://ftp.ncbi.nlm.nih.gov/genomes/all/GCF/001/679/685/GCF_001679685.1_ASM167968v1	ftp://ftp.ncbi.nlm.nih.gov/genomes/all/GCA/001/679/685/GCA_001679685.1_ASM167968v1
Pseudomonas aeruginosa	PA_D1	19537	SAMN04910034	PRJNA294254	Proteobacteria	Gammaproteobacteria	GCA_001721745.1	6.64382	66.2	chromosome:NZ_CP012585.1/CP012585.1	-	1	6104	5990	2016-09-08	2016-09-09	Complete Genome	ftp://ftp.ncbi.nlm.nih.gov/genomes/all/GCF/001/721/745/GCF_001721745.1_ASM172174v1	ftp://ftp.ncbi.nlm.nih.gov/genomes/all/GCA/001/721/745/GCA_001721745.1_ASM172174v1
Pseudomonas aeruginosa	PA_D2	19537	SAMN04910045	PRJNA294254	Proteobacteria	Gammaproteobacteria	GCA_001721765.1	6.643	66.2	chromosome:NZ_CP012578.1/CP012578.1	-	1	6102	5987	2016-09-08	2016-09-09	Complete Genome	ftp://ftp.ncbi.nlm.nih.gov/genomes/all/GCF/001/721/765/GCF_001721765.1_ASM172176v1	ftp://ftp.ncbi.nlm.nih.gov/genomes/all/GCA/001/721/765/GCA_001721765.1_ASM172176v1
Pseudomonas aeruginosa	PA_D9	19537	SAMN04910066	PRJNA294254	Proteobacteria	Gammaproteobacteria	GCA_001721785.1	6.64548	66.2	chromosome:NZ_CP012580.1/CP012580.1	-	1	6107	5986	2016-09-08	2016-09-09	Complete Genome	ftp://ftp.ncbi.nlm.nih.gov/genomes/all/GCF/001/721/785/GCF_001721785.1_ASM172178v1	ftp://ftp.ncbi.nlm.nih.gov/genomes/all/GCA/001/721/785/GCA_001721785.1_ASM172178v1
Pseudomonas aeruginosa	PA_D16	19537	SAMN04914381	PRJNA294254	Proteobacteria	Gammaproteobacteria	GCA_001721805.1	6.68198	66.2	chromosome:NZ_CP012581.1/CP012581.1	-	1	6130	6007	2016-09-08	2016-09-09	Complete Genome	ftp://ftp.ncbi.nlm.nih.gov/genomes/all/GCF/001/721/805/GCF_001721805.1_ASM172180v1	ftp://ftp.ncbi.nlm.nih.gov/genomes/all/GCA/001/721/805/GCA_001721805.1_ASM172180v1
Pseudomonas aeruginosa	PA_D22	19537	SAMN04914475	PRJNA294254	Proteobacteria	Gammaproteobacteria	GCA_001721825.1	6.68198	66.2	chromosome:NZ_CP012583.1/CP012583.1	-	1	6136	6012	2016-09-08	2016-09-09	Complete Genome	ftp://ftp.ncbi.nlm.nih.gov/genomes/all/GCF/001/721/825/GCF_001721825.1_ASM172182v1	ftp://ftp.ncbi.nlm.nih.gov/genomes/all/GCA/001/721/825/GCA_001721825.1_ASM172182v1
Pseudomonas aeruginosa	PA_D25	19537	SAMN04914479	PRJNA294254	Proteobacteria	Gammaproteobacteria	GCA_001721845.1	6.6832	66.2	chromosome:NZ_CP012584.1/CP012584.1	-	1	6131	6001	2016-09-08	2016-09-09	Complete Genome	ftp://ftp.ncbi.nlm.nih.gov/genomes/all/GCF/001/721/845/GCF_001721845.1_ASM172184v1	ftp://ftp.ncbi.nlm.nih.gov/genomes/all/GCA/001/721/845/GCA_001721845.1_ASM172184v1
Pseudomonas aeruginosa	DN1	19537	SAMN05717682	PRJNA341318	Proteobacteria	Gammaproteobacteria	GCA_001722005.2	6.95925	65.8714	chromosome:NZ_CP017099.1/CP017099.1; plasmid unnamed1:NZ_CP018048.1/CP018048.1	-	2	6731	6545	2016-09-08	2016-12-20	Complete Genome	ftp://ftp.ncbi.nlm.nih.gov/genomes/all/GCF/001/722/005/GCF_001722005.2_ASM172200v2	ftp://ftp.ncbi.nlm.nih.gov/genomes/all/GCA/001/722/005/GCA_001722005.2_ASM172200v2
Pseudomonas aeruginosa	PA_D5	19537	SAMN04910061	PRJNA294254	Proteobacteria	Gammaproteobacteria	GCA_001722025.1	6.68199	66.2	chromosome:NZ_CP012579.1/CP012579.1	-	1	6129	6008	2016-09-08	2016-09-09	Complete Genome	ftp://ftp.ncbi.nlm.nih.gov/genomes/all/GCF/001/722/025/GCF_001722025.1_ASM172202v1	ftp://ftp.ncbi.nlm.nih.gov/genomes/all/GCA/001/722/025/GCA_001722025.1_ASM172202v1
Pseudomonas aeruginosa	PA_D21	19537	SAMN04914386	PRJNA294254	Proteobacteria	Gammaproteobacteria	GCA_001722045.1	6.63911	66.2	chromosome:NZ_CP012582.1/CP012582.1	-	1	6101	5984	2016-09-08	2016-09-09	Complete Genome	ftp://ftp.ncbi.nlm.nih.gov/genomes/all/GCF/001/722/045/GCF_001722045.1_ASM172204v1	ftp://ftp.ncbi.nlm.nih.gov/genomes/all/GCA/001/722/045/GCA_001722045.1_ASM172204v1
Pseudomonas aeruginosa	ATCC 15692	19537	SAMN05715193	PRJNA340360	Proteobacteria	Gammaproteobacteria	GCA_001729505.1	6.27643	66.5	chromosome:NZ_CP017149.1/CP017149.1	-	1	5766	5665	2016-09-16	2016-09-19	Complete Genome	ftp://ftp.ncbi.nlm.nih.gov/genomes/all/GCF/001/729/505/GCF_001729505.1_ASM172950v1	ftp://ftp.ncbi.nlm.nih.gov/genomes/all/GCA/001/729/505/GCA_001729505.1_ASM172950v1
Pseudomonas aeruginosa	FA-HZ1	19537	SAMN05729608	PRJNA341834	Proteobacteria	Gammaproteobacteria	GCA_001750705.1	6.86679	66.2	chromosome:NZ_CP017353.1/CP017353.1	-	1	6390	6066	2016-10-03	2016-10-04	Complete Genome	ftp://ftp.ncbi.nlm.nih.gov/genomes/all/GCF/001/750/705/GCF_001750705.1_ASM175070v1	ftp://ftp.ncbi.nlm.nih.gov/genomes/all/GCA/001/750/705/GCA_001750705.1_ASM175070v1
Pseudomonas aeruginosa	PA1088	19537	SAMN04455104	PRJNA310735	Proteobacteria	Gammaproteobacteria	GCA_001792835.1	6.72148	66.1	chromosome:NZ_CP015001.1/CP015001.1	-	1	6235	6116	2016-10-20	2016-10-21	Complete Genome	ftp://ftp.ncbi.nlm.nih.gov/genomes/all/GCF/001/792/835/GCF_001792835.1_ASM179283v1	ftp://ftp.ncbi.nlm.nih.gov/genomes/all/GCA/001/792/835/GCA_001792835.1_ASM179283v1
Pseudomonas aeruginosa	PA8281	19537	SAMN04455156	PRJNA310741	Proteobacteria	Gammaproteobacteria	GCA_001792855.1	6.92874	66	chromosome:NZ_CP015002.1/CP015002.1	-	1	6455	6328	2016-10-20	2016-10-21	Complete Genome	ftp://ftp.ncbi.nlm.nih.gov/genomes/all/GCF/001/792/855/GCF_001792855.1_ASM179285v1	ftp://ftp.ncbi.nlm.nih.gov/genomes/all/GCA/001/792/855/GCA_001792855.1_ASM179285v1
Pseudomonas aeruginosa	PA11803	19537	SAMN04455162	PRJNA310742	Proteobacteria	Gammaproteobacteria	GCA_001792875.1	7.00658	66	chromosome:NZ_CP015003.1/CP015003.1	-	1	6619	6481	2016-10-20	2016-10-21	Complete Genome	ftp://ftp.ncbi.nlm.nih.gov/genomes/all/GCF/001/792/875/GCF_001792875.1_ASM179287v1	ftp://ftp.ncbi.nlm.nih.gov/genomes/all/GCA/001/792/875/GCA_001792875.1_ASM179287v1
Pseudomonas aeruginosa	PA7790	19537	SAMN04455155	PRJNA310740	Proteobacteria	Gammaproteobacteria	GCA_001870265.1	7.06771	65.9508	chromosome:NZ_CP014999.1/CP014999.1; plasmid pPA7790:NZ_CP015000.1/CP015000.1	-	2	6624	6494	2016-11-07	2016-11-08	Complete Genome	ftp://ftp.ncbi.nlm.nih.gov/genomes/all/GCF/001/870/265/GCF_001870265.1_ASM187026v1	ftp://ftp.ncbi.nlm.nih.gov/genomes/all/GCA/001/870/265/GCA_001870265.1_ASM187026v1
Pseudomonas aeruginosa		19537	SAMN05969160	PRJNA352277	Proteobacteria	Gammaproteobacteria	GCA_001874465.1	6.72338	66.2	chromosome:NZ_CP017969.1/CP017969.1	-	1	6445	6238	2016-11-10	2016-11-17	Complete Genome	ftp://ftp.ncbi.nlm.nih.gov/genomes/all/GCF/001/874/465/GCF_001874465.1_ASM187446v1	ftp://ftp.ncbi.nlm.nih.gov/genomes/all/GCA/001/874/465/GCA_001874465.1_ASM187446v1
Pseudomonas aeruginosa	PAER4_119	19537	SAMN04209275	PRJNA299511	Proteobacteria	Gammaproteobacteria	GCA_001879525.1	6.50466	66.4	chromosome:NZ_CP013113.1/CP013113.1	-	1	6150	6002	2016-11-16	2016-11-17	Complete Genome	ftp://ftp.ncbi.nlm.nih.gov/genomes/all/GCF/001/879/525/GCF_001879525.1_ASM187952v1	ftp://ftp.ncbi.nlm.nih.gov/genomes/all/GCA/001/879/525/GCA_001879525.1_ASM187952v1
Pseudomonas aeruginosa	SCVFeb	19537	SAMN03940423	PRJNA291145	Proteobacteria	Gammaproteobacteria	GCA_001900195.1	6.21303	66.6	chromosome:NZ_CP013477.1/CP013477.1	-	1	5863	5715	2016-12-12	2016-12-20	Complete Genome	ftp://ftp.ncbi.nlm.nih.gov/genomes/all/GCF/001/900/195/GCF_001900195.1_ASM190019v1	ftp://ftp.ncbi.nlm.nih.gov/genomes/all/GCA/001/900/195/GCA_001900195.1_ASM190019v1
Pseudomonas aeruginosa	SCVJan	19537	SAMN03940421	PRJNA291144	Proteobacteria	Gammaproteobacteria	GCA_001900225.1	6.21303	66.6	chromosome:NZ_CP013478.1/CP013478.1	-	1	5863	5715	2016-12-12	2016-12-20	Complete Genome	ftp://ftp.ncbi.nlm.nih.gov/genomes/all/GCF/001/900/225/GCF_001900225.1_ASM190022v1	ftp://ftp.ncbi.nlm.nih.gov/genomes/all/GCA/001/900/225/GCA_001900225.1_ASM190022v1
Pseudomonas aeruginosa	NHmuc	19537	SAMN03940420	PRJNA291143	Proteobacteria	Gammaproteobacteria	GCA_001900265.1	6.21328	66.6	chromosome:NZ_CP013479.1/CP013479.1	-	1	5864	5716	2016-12-12	2016-12-20	Complete Genome	ftp://ftp.ncbi.nlm.nih.gov/genomes/all/GCF/001/900/265/GCF_001900265.1_ASM190026v1	ftp://ftp.ncbi.nlm.nih.gov/genomes/all/GCA/001/900/265/GCA_001900265.1_ASM190026v1
Pseudomonas aeruginosa	PAO1_Orsay	19537	SAMEA3485223	PRJEB9838	Proteobacteria	Gammaproteobacteria	GCA_900070375.1	6.27647	66.5	chromosome I:NZ_LN871187.1/LN871187.1	-	1	5766	5678	2015-09-08	2016-11-12	Complete Genome	ftp://ftp.ncbi.nlm.nih.gov/genomes/all/GCF/900/070/375/GCF_900070375.1_PAO1OR	ftp://ftp.ncbi.nlm.nih.gov/genomes/all/GCA/900/070/375/GCA_900070375.1_PAO1OR
Pseudomonas aeruginosa		19537	SAMEA4393802	PRJEB14496	Proteobacteria	Gammaproteobacteria	GCA_900095805.1	6.54148	66.3	chromosome PA14OR:NZ_LT608330.1/LT608330.1	-	1	5987	5892	2016-09-07	2016-10-05	Complete Genome	ftp://ftp.ncbi.nlm.nih.gov/genomes/all/GCF/900/095/805/GCF_900095805.1_PA14Or	ftp://ftp.ncbi.nlm.nih.gov/genomes/all/GCA/900/095/805/GCA_900095805.1_PA14Or
Pseudomonas aeruginosa		19537	SAMEA26686918	PRJEB18612	Proteobacteria	Gammaproteobacteria	GCA_900149285.1	6.28864	66.5	chromosome PcyII-10:NZ_LT673656.1/LT673656.1	-	1	5912	5768	2017-01-26	2017-02-03	Complete Genome	ftp://ftp.ncbi.nlm.nih.gov/genomes/all/GCF/900/149/285/GCF_900149285.1_PcyII-10	ftp://ftp.ncbi.nlm.nih.gov/genomes/all/GCA/900/149/285/GCA_900149285.1_PcyII-10
Pseudomonas aeruginosa	Cu1510	19537	SAMN04102969	PRJNA296749	Proteobacteria	Gammaproteobacteria	GCA_001465155.1	6.12302	66.7	chromosome:CP013144.1	-	1	5629	5285	2015-12-10	2016-03-09	Complete Genome	-	ftp://ftp.ncbi.nlm.nih.gov/genomes/all/GCA/001/465/155/GCA_001465155.1_ASM146515v1
Enterobacter cloacae subsp. cloacae ATCC 13047	ATCC 13047	52467	SAMN02603901	PRJNA45793	Proteobacteria	Gammaproteobacteria	GCA_000025565.1	5.5988	54.5971	chromosome:NC_014121.1/CP001918.1; plasmid pECL_A:NC_014107.1/CP001919.1; plasmid pECL_B:NC_014108.1/CP001920.1	-	3	5639	5518	2010-04-23	2017-03-22	Complete Genome	ftp://ftp.ncbi.nlm.nih.gov/genomes/all/GCF/000/025/565/GCF_000025565.1_ASM2556v1	ftp://ftp.ncbi.nlm.nih.gov/genomes/all/GCA/000/025/565/GCA_000025565.1_ASM2556v1
Enterobacter asburiae LF7a	LF7a	52467	SAMN02232020	PRJNA41509	Proteobacteria	Gammaproteobacteria	GCA_000224675.1	5.01213	53.8376	chromosome:NC_015968.1/CP003026.1; plasmid pENTAS01:NC_015963.1/CP003027.1; plasmid pENTAS02:NC_015969.1/CP003028.1	-	3	4877	4657	2011-08-30	2017-03-30	Complete Genome	ftp://ftp.ncbi.nlm.nih.gov/genomes/all/GCF/000/224/675/GCF_000224675.1_ASM22467v1	ftp://ftp.ncbi.nlm.nih.gov/genomes/all/GCA/000/224/675/GCA_000224675.1_ASM22467v1
Enterobacter hormaechei subsp. oharae	34978	19671	SAMN03067415	PRJNA259658	Proteobacteria	Gammaproteobacteria	GCA_000807405.4	5.16099	55.0167	chromosome:NZ_CP012165.1/CP012165.1; plasmid p34978-13.828kb:NZ_CP010366.2/CP010366.2; plasmid p34978-139.941kb:NZ_CP010363.1/CP010363.1; plasmid p34978-2.725kb:NZ_CP012166.1/CP012166.1; plasmid p34978-4.938kb:NZ_CP010364.1/CP010364.1; plasmid p34978-5.413kb:NZ_CP010367.1/CP010367.1; plasmid p34978-70.092kb:NZ_CP010365.1/CP010365.1	-	7	5149	4869	2015-07-30	2017-03-26	Complete Genome	ftp://ftp.ncbi.nlm.nih.gov/genomes/all/GCF/000/807/405/GCF_000807405.2_ASM80740v4	ftp://ftp.ncbi.nlm.nih.gov/genomes/all/GCA/000/807/405/GCA_000807405.4_ASM80740v4
Enterobacter sp. 638	638	19671	SAMN02598394	PRJNA17461	Proteobacteria	Gammaproteobacteria	GCA_000016325.1	4.67646	52.919	chromosome:NC_009436.1/CP000653.1; plasmid pENTE01:NC_009425.1/CP000654.1	-	2	4581	4361	2007-04-18	2017-04-17	Complete Genome	ftp://ftp.ncbi.nlm.nih.gov/genomes/all/GCF/000/016/325/GCF_000016325.1_ASM1632v1	ftp://ftp.ncbi.nlm.nih.gov/genomes/all/GCA/000/016/325/GCA_000016325.1_ASM1632v1
Enterobacter lignolyticus SCF1	SCF1	50787	SAMN00116754	PRJNA53533	Proteobacteria	Gammaproteobacteria	GCA_000164865.1	4.81405	57	chromosome:NC_014618.1/CP002272.1	-	1	4601	4412	2010-10-15	2017-04-07	Complete Genome	ftp://ftp.ncbi.nlm.nih.gov/genomes/all/GCF/000/164/865/GCF_000164865.1_ASM16486v1	ftp://ftp.ncbi.nlm.nih.gov/genomes/all/GCA/000/164/865/GCA_000164865.1_ASM16486v1
Enterobacter ludwigii	EN-119	19671	SAMN05787341	PRJNA343411	Proteobacteria	Gammaproteobacteria	GCA_001750725.1	4.95277	54.6038	chromosome:NZ_CP017279.1/CP017279.1; plasmid pEN-119:NZ_CP017280.1/CP017280.1	-	2	4751	4530	2016-10-03	2017-04-05	Complete Genome	ftp://ftp.ncbi.nlm.nih.gov/genomes/all/GCF/001/750/725/GCF_001750725.1_ASM175072v1	ftp://ftp.ncbi.nlm.nih.gov/genomes/all/GCA/001/750/725/GCA_001750725.1_ASM175072v1
Enterobacter kobei	DSM 13645	19671	SAMN05581747	PRJNA259658	Proteobacteria	Gammaproteobacteria	GCA_001729765.1	4.92748	54.9521	chromosome:NZ_CP017181.1/CP017181.1; plasmid pDSMZ13645:NZ_CP017182.1/CP017182.1	-	2	4876	4506	2016-09-16	2017-04-05	Complete Genome	ftp://ftp.ncbi.nlm.nih.gov/genomes/all/GCF/001/729/765/GCF_001729765.1_ASM172976v1	ftp://ftp.ncbi.nlm.nih.gov/genomes/all/GCA/001/729/765/GCA_001729765.1_ASM172976v1
Enterobacter xiangfangensis	LMG27195	19671	SAMN05581746	PRJNA259658	Proteobacteria	Gammaproteobacteria	GCA_001729785.1	4.66185	55.3	chromosome:NZ_CP017183.1/CP017183.1	-	1	4533	4306	2016-09-16	2017-04-05	Complete Genome	ftp://ftp.ncbi.nlm.nih.gov/genomes/all/GCF/001/729/785/GCF_001729785.1_ASM172978v1	ftp://ftp.ncbi.nlm.nih.gov/genomes/all/GCA/001/729/785/GCA_001729785.1_ASM172978v1
Enterobacter cloacae complex 'Hoffmann cluster IV'	DSM 16690	19671	SAMN05581750	PRJNA259658	Proteobacteria	Gammaproteobacteria	GCA_001729805.1	4.9	56.036	chromosome:NZ_CP017184.1/CP017184.1; plasmid pDSMZ16690:NZ_CP017185.1/CP017185.1	-	2	4713	4451	2016-09-16	2017-04-20	Complete Genome	ftp://ftp.ncbi.nlm.nih.gov/genomes/all/GCF/001/729/805/GCF_001729805.1_ASM172980v1	ftp://ftp.ncbi.nlm.nih.gov/genomes/all/GCA/001/729/805/GCA_001729805.1_ASM172980v1
Enterobacter cloacae ECNIH3	ECNIH3	19671	SAMN02713683	PRJNA202894	Proteobacteria	Gammaproteobacteria	GCA_000750225.1	5.06139	54.5891	chromosome:NZ_CP008897.1/CP008897.1; plasmid pENT-576:NZ_CP008898.1/CP008898.1; plasmid pENT-8a4:NZ_CP008899.1/CP008899.1; plasmid pENT-d4a:NZ_CP008900.1/CP008900.1; plasmid pKPC-47e:NZ_CP008901.1/CP008901.1	-	5	4999	4691	2014-09-09	2017-04-02	Complete Genome	ftp://ftp.ncbi.nlm.nih.gov/genomes/all/GCF/000/750/225/GCF_000750225.1_ASM75022v1	ftp://ftp.ncbi.nlm.nih.gov/genomes/all/GCA/000/750/225/GCA_000750225.1_ASM75022v1
Enterobacter cloacae ECR091	ECR091	19671	SAMN02713646	PRJNA202892	Proteobacteria	Gammaproteobacteria	GCA_000750275.1	4.95989	54.7421	chromosome:NZ_CP008905.1/CP008905.1; plasmid pENT-08e:NZ_CP008906.1/CP008906.1; plasmid pENT-4bd:NZ_CP008907.1/CP008907.1; plasmid pKPC-47e:NZ_CP008908.1/CP008908.1	-	4	4843	4546	2014-09-09	2017-04-02	Complete Genome	ftp://ftp.ncbi.nlm.nih.gov/genomes/all/GCF/000/750/275/GCF_000750275.1_ASM75027v1	ftp://ftp.ncbi.nlm.nih.gov/genomes/all/GCA/000/750/275/GCA_000750275.1_ASM75027v1
Enterobacter lignolyticus	G5	50787	SAMN04074888	PRJNA297567	Proteobacteria	Gammaproteobacteria	GCA_001461805.1	4.70295	57.3	chromosome:NZ_CP012871.1/CP012871.1	-	1	4505	4311	2015-12-07	2017-04-17	Complete Genome	ftp://ftp.ncbi.nlm.nih.gov/genomes/all/GCF/001/461/805/GCF_001461805.1_ASM146180v1	ftp://ftp.ncbi.nlm.nih.gov/genomes/all/GCA/001/461/805/GCA_001461805.1_ASM146180v1
Enterobacter sp. R4-368	R4-368	21235	SAMN02603907	PRJNA189171	Proteobacteria	Gammaproteobacteria	GCA_000410515.1	5.15503	53.973	chromosome:NC_021500.1/CP005991.1; plasmid unnamed:NC_021492.1/CP005992.1	-	2	4955	4739	2013-06-11	2016-12-03	Complete Genome	ftp://ftp.ncbi.nlm.nih.gov/genomes/all/GCF/000/410/515/GCF_000410515.1_ASM41051v1	ftp://ftp.ncbi.nlm.nih.gov/genomes/all/GCA/000/410/515/GCA_000410515.1_ASM41051v1
Enterobacter hormaechei subsp. steigerwaltii	34998	19671	SAMN03067417	PRJNA259658	Proteobacteria	Gammaproteobacteria	GCA_000807425.4	5.30352	55.4399	chromosome:NZ_CP012167.1/CP012167.1; plasmid p34998-106.409kb:NZ_CP010383.2/CP010383.2; plasmid p34998-210.894kb:NZ_CP012169.1/CP012169.1; plasmid p34998-239.973kb:NZ_CP012168.1/CP012168.1; plasmid p34998-4.921kb:NZ_CP010381.1/CP010381.1; plasmid p34998-53.129kb:NZ_CP010382.1/CP010382.1	-	6	5291	5016	2015-08-03	2017-03-26	Complete Genome	ftp://ftp.ncbi.nlm.nih.gov/genomes/all/GCF/000/807/425/GCF_000807425.2_ASM80742v4	ftp://ftp.ncbi.nlm.nih.gov/genomes/all/GCA/000/807/425/GCA_000807425.4_ASM80742v4
Enterobacter asburiae L1	L1	19671	SAMN02716203	PRJNA243408	Proteobacteria	Gammaproteobacteria	GCA_000632395.1	4.56191	56.1	chromosome:NZ_CP007546.1/CP007546.1	-	1	4426	4236	2014-04-15	2017-04-02	Complete Genome	ftp://ftp.ncbi.nlm.nih.gov/genomes/all/GCF/000/632/395/GCF_000632395.1_ASM63239v1	ftp://ftp.ncbi.nlm.nih.gov/genomes/all/GCA/000/632/395/GCA_000632395.1_ASM63239v1
Enterobacter cloacae subsp. dissolvens SDM	SDM	52467	SAMN02603521	PRJNA74737	Proteobacteria	Gammaproteobacteria	GCA_000235765.3	4.96825	55.1	chromosome:NC_018079.1/CP003678.1	-	1	4771	4527	2012-06-20	2017-03-23	Complete Genome	ftp://ftp.ncbi.nlm.nih.gov/genomes/all/GCF/000/235/765/GCF_000235765.1_ASM23576v3	ftp://ftp.ncbi.nlm.nih.gov/genomes/all/GCA/000/235/765/GCA_000235765.3_ASM23576v3
Enterobacter cloacae EcWSU1	EcWSU1	19671	SAMN02604307	PRJNA67983	Proteobacteria	Gammaproteobacteria	GCA_000239975.1	4.79809	54.5297	chromosome:NC_016514.1/CP002886.1; plasmid pEcWSU1_A:NC_016515.1/CP002887.1	-	2	4695	4465	2011-12-23	2017-03-22	Complete Genome	ftp://ftp.ncbi.nlm.nih.gov/genomes/all/GCF/000/239/975/GCF_000239975.1_ASM23997v1	ftp://ftp.ncbi.nlm.nih.gov/genomes/all/GCA/000/239/975/GCA_000239975.1_ASM23997v1
Enterobacter asburiae	CAV1043	19671	SAMN03733641	PRJNA246471	Proteobacteria	Gammaproteobacteria	GCA_001022095.1	5.03145	55.4677	chromosome:NZ_CP011591.1/CP011591.1; plasmid pCAV1043-10:NZ_CP011586.1/CP011586.1; plasmid pCAV1043-1919:NZ_CP011585.1/CP011585.1; plasmid pCAV1043-51:NZ_CP011587.1/CP011587.1; plasmid pCAV1043-58:NZ_CP011588.1/CP011588.1; plasmid pCAV1043-97:NZ_CP011590.1/CP011590.1; plasmid pKPC_CAV1043:NZ_CP011589.1/CP011589.1	-	7	5027	4689	2015-06-09	2017-04-03	Complete Genome	ftp://ftp.ncbi.nlm.nih.gov/genomes/all/GCF/001/022/095/GCF_001022095.1_ASM102209v1	ftp://ftp.ncbi.nlm.nih.gov/genomes/all/GCA/001/022/095/GCA_001022095.1_ASM102209v1
Enterobacter hormaechei subsp. steigerwaltii	34977	19671	SAMN03067414	PRJNA259658	Proteobacteria	Gammaproteobacteria	GCA_000814125.3	5.20925	54.914	chromosome:NZ_CP010376.2/CP010376.2; plasmid p34977-263.138kb:NZ_CP012170.1/CP012170.1; plasmid p34977-43.621kb:NZ_CP010374.1/CP010374.1; plasmid p34977-5.006kb:NZ_CP010375.2/CP010375.2	-	4	5094	4857	2015-01-05	2017-03-26	Complete Genome	ftp://ftp.ncbi.nlm.nih.gov/genomes/all/GCF/000/814/125/GCF_000814125.3_ASM81412v3	ftp://ftp.ncbi.nlm.nih.gov/genomes/all/GCA/000/814/125/GCA_000814125.3_ASM81412v3
Enterobacter sp. E20	E20	19671	SAMN03099801	PRJNA263377	Proteobacteria	Gammaproteobacteria	GCA_000801755.2	4.76311	55.7	chromosome:NZ_CP012999.1/CP012999.1	-	1	4626	4387	2015-10-26	2017-04-11	Complete Genome	ftp://ftp.ncbi.nlm.nih.gov/genomes/all/GCF/000/801/755/GCF_000801755.2_ASM80175v2	ftp://ftp.ncbi.nlm.nih.gov/genomes/all/GCA/000/801/755/GCA_000801755.2_ASM80175v2
Enterobacter cloacae complex 'Hoffmann cluster III'	DSM 14563	19671	SAMN05581748	PRJNA259658	Proteobacteria	Gammaproteobacteria	GCA_001729745.1	4.67857	55.3072	chromosome:NZ_CP017186.1/CP017186.1; plasmid pDSMZ14563:NZ_CP017187.1/CP017187.1	-	2	4534	4307	2016-09-16	2017-04-05	Complete Genome	ftp://ftp.ncbi.nlm.nih.gov/genomes/all/GCF/001/729/745/GCF_001729745.1_ASM172974v1	ftp://ftp.ncbi.nlm.nih.gov/genomes/all/GCA/001/729/745/GCA_001729745.1_ASM172974v1
Enterobacter cloacae complex sp. 35734	35734	19671	SAMN03067419	PRJNA259658	Proteobacteria	Gammaproteobacteria	GCA_000807415.4	5.2769	55.6738	chromosome 1:NZ_CP012162.1/CP012162.1; plasmid p35734-109.753kb:NZ_CP012163.1/CP012163.1; plasmid p35734-141.404kb:NZ_CP010360.2/CP010360.2; plasmid p35734-8.452kb:NZ_CP012164.1/CP012164.1	-	4	5156	4815	2015-08-04	2017-04-20	Complete Genome	ftp://ftp.ncbi.nlm.nih.gov/genomes/all/GCF/000/807/415/GCF_000807415.2_ASM80741v4	ftp://ftp.ncbi.nlm.nih.gov/genomes/all/GCA/000/807/415/GCA_000807415.4_ASM80741v4
Enterobacter hormaechei subsp. hormaechei	34983	19671	SAMN03067416	PRJNA259658	Proteobacteria	Gammaproteobacteria	GCA_000814205.1	5.06373	54.8409	chromosome:NZ_CP010377.1/CP010377.1; plasmid p34983-328.905kb:NZ_CP010380.1/CP010380.1; plasmid p34983-43.621kb:NZ_CP010379.1/CP010379.1; plasmid p34983-59.134kb:NZ_CP010378.1/CP010378.1	-	4	4989	4713	2015-01-05	2017-03-25	Complete Genome	ftp://ftp.ncbi.nlm.nih.gov/genomes/all/GCF/000/814/205/GCF_000814205.1_ASM81420v1	ftp://ftp.ncbi.nlm.nih.gov/genomes/all/GCA/000/814/205/GCA_000814205.1_ASM81420v1
Enterobacter asburiae	ATCC 35953	19671	SAMN03742638	PRJNA285282	Proteobacteria	Gammaproteobacteria	GCA_001521715.1	4.80622	55.4279	chromosome:NZ_CP011863.1/CP011863.1; plasmid unnamed 1:NZ_CP011864.1/CP011864.1; plasmid unnamed 2:NZ_CP011865.1/CP011865.1; plasmid unnamed 3:NZ_CP011866.1/CP011866.1; plasmid unnamed 4:NZ_CP011867.1/CP011867.1	-	5	4879	4436	2016-01-21	2017-04-04	Complete Genome	ftp://ftp.ncbi.nlm.nih.gov/genomes/all/GCF/001/521/715/GCF_001521715.1_ASM152171v1	ftp://ftp.ncbi.nlm.nih.gov/genomes/all/GCA/001/521/715/GCA_001521715.1_ASM152171v1
Enterobacter cloacae subsp. cloacae ENHKU01	ENHKU01	19671	SAMN02603959	PRJNA170442	Proteobacteria	Gammaproteobacteria	GCA_000286275.1	4.72658	55.1	chromosome:NC_018405.1/CP003737.1	-	1	4567	4326	2012-08-10	2017-03-23	Complete Genome	ftp://ftp.ncbi.nlm.nih.gov/genomes/all/GCF/000/286/275/GCF_000286275.1_ASM28627v1	ftp://ftp.ncbi.nlm.nih.gov/genomes/all/GCA/000/286/275/GCA_000286275.1_ASM28627v1
Enterobacter cloacae P101	P101	19671	SAMN02641647	PRJNA210654	Proteobacteria	Gammaproteobacteria	GCA_000512375.1	5.36993	54.4	chromosome:NZ_CP006580.1/CP006580.1	-	1	5303	5037	2013-12-31	2017-03-24	Complete Genome	ftp://ftp.ncbi.nlm.nih.gov/genomes/all/GCF/000/512/375/GCF_000512375.1_ASM51237v1	ftp://ftp.ncbi.nlm.nih.gov/genomes/all/GCA/000/512/375/GCA_000512375.1_ASM51237v1
Enterobacter hormaechei subsp. oharae	34399	19671	SAMN03067418	PRJNA259658	Proteobacteria	Gammaproteobacteria	GCA_000814225.1	5.05615	55.0886	chromosome:NZ_CP010384.1/CP010384.1; plasmid p34399-106.698kb:NZ_CP010385.1/CP010385.1; plasmid p34399-121.660kb:NZ_CP010386.1/CP010386.1; plasmid p34399-43.500kb:NZ_CP010387.1/CP010387.1	-	4	4975	4732	2015-01-05	2017-03-25	Complete Genome	ftp://ftp.ncbi.nlm.nih.gov/genomes/all/GCF/000/814/225/GCF_000814225.1_ASM81422v1	ftp://ftp.ncbi.nlm.nih.gov/genomes/all/GCA/000/814/225/GCA_000814225.1_ASM81422v1
Enterobacter sp. FY-07	FY-07	21235	SAMN03941339	PRJNA291313	Proteobacteria	Gammaproteobacteria	GCA_001582075.1	5.1387	53.6005	chromosome:NZ_CP012487.1/CP012487.1; plasmid pAKI40A:NZ_CP012488.1/CP012488.1; plasmid pAKI40B:NZ_CP012489.1/CP012489.1; plasmid pAKI40C:NZ_CP012490.1/CP012490.1	-	4	4995	4791	2016-03-08	2017-04-12	Complete Genome	ftp://ftp.ncbi.nlm.nih.gov/genomes/all/GCF/001/582/075/GCF_001582075.1_ASM158207v1	ftp://ftp.ncbi.nlm.nih.gov/genomes/all/GCA/001/582/075/GCA_001582075.1_ASM158207v1
Enterobacter sp. ODB01	ODB01	19671	SAMN04624399	PRJNA317796	Proteobacteria	Gammaproteobacteria	GCA_001623605.1	4.53404	54.8	chromosome:NZ_CP015227.1/CP015227.1	-	1	4381	4151	2016-04-19	2017-04-12	Complete Genome	ftp://ftp.ncbi.nlm.nih.gov/genomes/all/GCF/001/623/605/GCF_001623605.1_ASM162360v1	ftp://ftp.ncbi.nlm.nih.gov/genomes/all/GCA/001/623/605/GCA_001623605.1_ASM162360v1
Enterobacter hormaechei subsp. oharae	DSM 16687	19671	SAMN05581749	PRJNA259658	Proteobacteria	Gammaproteobacteria	GCA_001729705.1	4.72432	55.6	chromosome:NZ_CP017180.1/CP017180.1	-	1	4634	4390	2016-09-16	2017-03-28	Complete Genome	ftp://ftp.ncbi.nlm.nih.gov/genomes/all/GCF/001/729/705/GCF_001729705.1_ASM172970v1	ftp://ftp.ncbi.nlm.nih.gov/genomes/all/GCA/001/729/705/GCA_001729705.1_ASM172970v1
Enterobacter cloacae ECNIH2	ECNIH2	19671	SAMN02713682	PRJNA202893	Proteobacteria	Gammaproteobacteria	GCA_000724505.1	5.50268	54.8216	chromosome:NZ_CP008823.1/CP008823.1; plasmid pKEC-39c:NZ_CP008824.1/CP008824.1; plasmid pKPC-272:NZ_CP008825.1/CP008825.1; plasmid pKPC-f91:NZ_CP008826.1/CP008826.1	-	4	5494	5171	2014-07-09	2017-03-24	Complete Genome	ftp://ftp.ncbi.nlm.nih.gov/genomes/all/GCF/000/724/505/GCF_000724505.1_ASM72450v1	ftp://ftp.ncbi.nlm.nih.gov/genomes/all/GCA/000/724/505/GCA_000724505.1_ASM72450v1
Enterobacter cloacae	GGT036	52467	SAMN03005138	PRJNA259401	Proteobacteria	Gammaproteobacteria	GCA_000770155.1	4.84875	55	chromosome:NZ_CP009756.1/CP009756.1	-	1	4667	4469	2014-10-31	2017-03-25	Complete Genome	ftp://ftp.ncbi.nlm.nih.gov/genomes/all/GCF/000/770/155/GCF_000770155.1_ASM77015v1	ftp://ftp.ncbi.nlm.nih.gov/genomes/all/GCA/000/770/155/GCA_000770155.1_ASM77015v1
Enterobacter hormaechei subsp. steigerwaltii	DSM 16691	19671	SAMN05581751	PRJNA259658	Proteobacteria	Gammaproteobacteria	GCA_001729725.1	4.78248	55.6	chromosome:NZ_CP017179.1/CP017179.1	-	1	4622	4412	2016-09-16	2017-03-28	Complete Genome	ftp://ftp.ncbi.nlm.nih.gov/genomes/all/GCF/001/729/725/GCF_001729725.1_ASM172972v1	ftp://ftp.ncbi.nlm.nih.gov/genomes/all/GCA/001/729/725/GCA_001729725.1_ASM172972v1
Enterobacter sp. HK169	HK169	19671	SAMN05285327	PRJNA326573	Proteobacteria	Gammaproteobacteria	GCA_001719105.1	4.55119	56.2	chromosome:NZ_CP017087.1/CP017087.1	-	1	4383	4167	2016-09-06	2017-04-13	Complete Genome	ftp://ftp.ncbi.nlm.nih.gov/genomes/all/GCF/001/719/105/GCF_001719105.1_ASM171910v1	ftp://ftp.ncbi.nlm.nih.gov/genomes/all/GCA/001/719/105/GCA_001719105.1_ASM171910v1
Enterobacter cloacae complex sp. ABFPL	ABFPL	19671	SAMN03455979	PRJNA279659	Proteobacteria	Gammaproteobacteria	GCA_002208095.1	5.38883	55.3472	chromosome:NZ_CP017990.1/CP017990.1; plasmid pENT-1ac:NZ_CP017991.1/CP017991.1; plasmid pENT-2c5:NZ_CP017992.1/CP017992.1; plasmid pKPC-98f:NZ_CP017993.1/CP017993.1	-	4	5409	5139	2017-06-26	2017-06-28	Complete Genome	ftp://ftp.ncbi.nlm.nih.gov/genomes/all/GCF/002/208/095/GCF_002208095.1_ASM220809v1	ftp://ftp.ncbi.nlm.nih.gov/genomes/all/GCA/002/208/095/GCA_002208095.1_ASM220809v1
Enterobacter hormaechei	CAV1176	19671	SAMN03733727	PRJNA246471	Proteobacteria	Gammaproteobacteria	GCA_001874505.1	5.04309	55.2007	chromosome:CP011662.1; chromosome unnamed :CP011660.1; plasmid pCAV1176-3223:CP011658.1; plasmid pCAV1176-34:CP011659.1; plasmid pKPC_CAV1176:CP011661.1	-	5	4846	4649	2016-07-15	2016-07-15	Complete Genome	-	ftp://ftp.ncbi.nlm.nih.gov/genomes/all/GCA/001/874/505/GCA_001874505.1_ASM187450v1
Enterobacter cloacae	ECNIH4	19671	SAMN02821150	PRJNA251384	Proteobacteria	Gammaproteobacteria	GCA_000784865.1	4.94644	54.9683	chromosome:NZ_CP009850.1/CP009850.1; plasmid pENT-c88:NZ_CP009851.1/CP009851.1; plasmid pENT-e56:NZ_CP009852.1/CP009852.1; plasmid pKPC-860:NZ_CP009853.1/CP009853.1	-	4	4842	4560	2014-11-17	2017-03-25	Complete Genome	ftp://ftp.ncbi.nlm.nih.gov/genomes/all/GCF/000/784/865/GCF_000784865.1_ASM78486v1	ftp://ftp.ncbi.nlm.nih.gov/genomes/all/GCA/000/784/865/GCA_000784865.1_ASM78486v1
Enterobacter cloacae	ECNIH5	19671	SAMN02821151	PRJNA251385	Proteobacteria	Gammaproteobacteria	GCA_000784905.1	4.92744	55.0476	chromosome:NZ_CP009854.1/CP009854.1; plasmid pENT-22e:NZ_CP009855.1/CP009855.1; plasmid pENT-784:NZ_CP009856.1/CP009856.1; plasmid pENT-d0d:NZ_CP009857.1/CP009857.1; plasmid pKPC-47e:NZ_CP009858.1/CP009858.1	-	5	4851	4535	2014-11-17	2017-03-25	Complete Genome	ftp://ftp.ncbi.nlm.nih.gov/genomes/all/GCF/000/784/905/GCF_000784905.1_ASM78490v1	ftp://ftp.ncbi.nlm.nih.gov/genomes/all/GCA/000/784/905/GCA_000784905.1_ASM78490v1
Enterobacter cloacae	CAV1311	19671	SAMN03733748	PRJNA246471	Proteobacteria	Gammaproteobacteria	GCA_001022015.1	5.00699	55.355	chromosome:NZ_CP011572.1/CP011572.1; plasmid pCAV1311-3223:NZ_CP011569.1/CP011569.1; plasmid pCAV1311-34:NZ_CP011570.1/CP011570.1; plasmid pKPC_CAV1311:NZ_CP011571.1/CP011571.1	-	4	4906	4636	2015-06-09	2017-03-26	Complete Genome	ftp://ftp.ncbi.nlm.nih.gov/genomes/all/GCF/001/022/015/GCF_001022015.1_ASM102201v1	ftp://ftp.ncbi.nlm.nih.gov/genomes/all/GCA/001/022/015/GCA_001022015.1_ASM102201v1
Enterobacter cloacae	CAV1668	19671	SAMN03733827	PRJNA246471	Proteobacteria	Gammaproteobacteria	GCA_001022055.1	5.00473	55.3562	chromosome:NZ_CP011584.1/CP011584.1; plasmid pCAV1668-85:NZ_CP011583.1/CP011583.1; plasmid pKPC_CAV1668:NZ_CP011582.1/CP011582.1	-	3	4907	4645	2015-06-09	2017-03-26	Complete Genome	ftp://ftp.ncbi.nlm.nih.gov/genomes/all/GCF/001/022/055/GCF_001022055.1_ASM102205v1	ftp://ftp.ncbi.nlm.nih.gov/genomes/all/GCA/001/022/055/GCA_001022055.1_ASM102205v1
Enterobacter cloacae	CAV1411	19671	SAMN03733769	PRJNA246471	Proteobacteria	Gammaproteobacteria	GCA_001022075.1	5.00507	55.3544	chromosome:NZ_CP011581.1/CP011581.1; plasmid pCAV1411-34:NZ_CP011579.1/CP011579.1; plasmid pKPC_CAV1411:NZ_CP011580.1/CP011580.1	-	3	4906	4641	2015-06-09	2017-03-26	Complete Genome	ftp://ftp.ncbi.nlm.nih.gov/genomes/all/GCF/001/022/075/GCF_001022075.1_ASM102207v1	ftp://ftp.ncbi.nlm.nih.gov/genomes/all/GCA/001/022/075/GCA_001022075.1_ASM102207v1
Enterobacter cloacae	CAV1669	19671	SAMN03733830	PRJNA246471	Proteobacteria	Gammaproteobacteria	GCA_001022255.1	4.97353	55.3541	chromosome:NZ_CP011650.1/CP011650.1; plasmid pCAV1669-34:NZ_CP011648.1/CP011648.1; plasmid pKPC_CAV1669:NZ_CP011649.1/CP011649.1	-	3	4875	4611	2015-06-09	2017-03-26	Complete Genome	ftp://ftp.ncbi.nlm.nih.gov/genomes/all/GCF/001/022/255/GCF_001022255.1_ASM102225v1	ftp://ftp.ncbi.nlm.nih.gov/genomes/all/GCA/001/022/255/GCA_001022255.1_ASM102225v1
Enterobacter cloacae	UW5	19671	SAMN03743787	PRJNA285312	Proteobacteria	Gammaproteobacteria	GCA_001029645.1	4.90498	54.5	chromosome:NZ_CP011798.1/CP011798.1	-	1	4730	4528	2015-06-19	2017-03-26	Complete Genome	ftp://ftp.ncbi.nlm.nih.gov/genomes/all/GCF/001/029/645/GCF_001029645.1_ASM102964v1	ftp://ftp.ncbi.nlm.nih.gov/genomes/all/GCA/001/029/645/GCA_001029645.1_ASM102964v1
Enterobacter cloacae	AR_0002	19671	SAMN04014843	PRJNA292901	Proteobacteria	Gammaproteobacteria	GCA_001922365.1	5.02198	55.0693	chromosome:NZ_CP018814.1/CP018814.1; plasmid tig00000003:NZ_CP018815.1/CP018815.1	-	2	4967	4686	2016-12-27	2017-03-28	Complete Genome	ftp://ftp.ncbi.nlm.nih.gov/genomes/all/GCF/001/922/365/GCF_001922365.1_ASM192236v1	ftp://ftp.ncbi.nlm.nih.gov/genomes/all/GCA/001/922/365/GCA_001922365.1_ASM192236v1
Enterobacter cloacae	R11	19671	SAMN06323809	PRJNA374469	Proteobacteria	Gammaproteobacteria	GCA_002007805.1	4.99301	55.7595	chromosome:NZ_CP019839.1/CP019839.1; plasmid pASM1:NZ_CP019840.1/CP019840.1; plasmid pASM2:NZ_CP019841.1/CP019841.1; plasmid pASM3:NZ_CP019842.1/CP019842.1; plasmid pASM4:NZ_CP019843.1/CP019843.1	-	5	4848	4601	2017-02-28	2017-04-20	Complete Genome	ftp://ftp.ncbi.nlm.nih.gov/genomes/all/GCF/002/007/805/GCF_002007805.1_ASM200780v1	ftp://ftp.ncbi.nlm.nih.gov/genomes/all/GCA/002/007/805/GCA_002007805.1_ASM200780v1
Enterobacter cloacae	AA4	19671	SAMN06130962	PRJNA357031	Proteobacteria	Gammaproteobacteria	GCA_002025685.1	4.79926	54.6	chromosome:NZ_CP018785.1/CP018785.1	-	1	4623	4409	2017-03-13	2017-03-15	Complete Genome	ftp://ftp.ncbi.nlm.nih.gov/genomes/all/GCF/002/025/685/GCF_002025685.1_ASM202568v1	ftp://ftp.ncbi.nlm.nih.gov/genomes/all/GCA/002/025/685/GCA_002025685.1_ASM202568v1
Enterobacter cloacae	AR_0065	19671	SAMN04014906	PRJNA292904	Proteobacteria	Gammaproteobacteria	GCA_002055735.1	4.89483	55.353	chromosome:NZ_CP020053.1/CP020053.1; plasmid unitig_1:NZ_CP020054.1/CP020054.1	-	2	4800	4561	2017-03-21	2017-03-23	Complete Genome	ftp://ftp.ncbi.nlm.nih.gov/genomes/all/GCF/002/055/735/GCF_002055735.1_ASM205573v1	ftp://ftp.ncbi.nlm.nih.gov/genomes/all/GCA/002/055/735/GCA_002055735.1_ASM205573v1
Enterobacter cloacae	AR_0163	19671	SAMN04015004	PRJNA292902	Proteobacteria	Gammaproteobacteria	GCA_002192355.1	5.21582	54.944	chromosome:NZ_CP021749.1/CP021749.1; plasmid tig00000258:NZ_CP021750.1/CP021750.1	-	2	5124	4847	2017-06-13	2017-06-15	Complete Genome	ftp://ftp.ncbi.nlm.nih.gov/genomes/all/GCF/002/192/355/GCF_002192355.1_ASM219235v1	ftp://ftp.ncbi.nlm.nih.gov/genomes/all/GCA/002/192/355/GCA_002192355.1_ASM219235v1
Enterobacter cloacae	AR_0053	19671	SAMN04014894	PRJNA292904	Proteobacteria	Gammaproteobacteria	GCA_002192395.1	5.13201	55.0746	chromosome:NZ_CP021776.1/CP021776.1; plasmid unitig_2:NZ_CP021777.1/CP021777.1; plasmid unitig_3:NZ_CP021778.1/CP021778.1; plasmid unitig_4:NZ_CP021779.1/CP021779.1	-	4	5135	4847	2017-06-13	2017-06-15	Complete Genome	ftp://ftp.ncbi.nlm.nih.gov/genomes/all/GCF/002/192/395/GCF_002192395.1_ASM219239v1	ftp://ftp.ncbi.nlm.nih.gov/genomes/all/GCA/002/192/395/GCA_002192395.1_ASM219239v1
Enterobacter cloacae	A1137	19671	SAMN07162522	PRJNA387717	Proteobacteria	Gammaproteobacteria	GCA_002197345.1	5.09013	55.3	chromosome:NZ_CP021851.1/CP021851.1	-	1	4990	4716	2017-06-16	2017-06-21	Complete Genome	ftp://ftp.ncbi.nlm.nih.gov/genomes/all/GCF/002/197/345/GCF_002197345.1_ASM219734v1	ftp://ftp.ncbi.nlm.nih.gov/genomes/all/GCA/002/197/345/GCA_002197345.1_ASM219734v1
Enterobacter cloacae	AR_0050	19671	SAMN04014891	PRJNA292904	Proteobacteria	Gammaproteobacteria	GCA_002201815.1	4.98955	54.9483	chromosome:NZ_CP021896.1/CP021896.1; plasmid unitig_2_pilon:NZ_CP021897.1/CP021897.1; plasmid unitig_3_pilon:NZ_CP021898.1/CP021898.1; plasmid unitig_4_pilon:NZ_CP021899.1/CP021899.1	-	4	4912	4632	2017-06-20	2017-06-22	Complete Genome	ftp://ftp.ncbi.nlm.nih.gov/genomes/all/GCF/002/201/815/GCF_002201815.1_ASM220181v1	ftp://ftp.ncbi.nlm.nih.gov/genomes/all/GCA/002/201/815/GCA_002201815.1_ASM220181v1
Enterobacter cloacae	AR_0136	19671	SAMN04014977	PRJNA292902	Proteobacteria	Gammaproteobacteria	GCA_002204775.1	5.04041	55.0185	chromosome:CP021902.1; plasmid tig00001437_pilon:CP021900.1; plasmid tig00001456_pilon:CP021901.1	-	3	5000	4708	2017-06-20	2017-06-20	Complete Genome	ftp://ftp.ncbi.nlm.nih.gov/genomes/all/GCF/002/204/775/GCF_002204775.1_ASM220477v1	ftp://ftp.ncbi.nlm.nih.gov/genomes/all/GCA/002/204/775/GCA_002204775.1_ASM220477v1
Enterobacter cloacae	704SK10	19671	SAMN07260410	PRJNA391277	Proteobacteria	Gammaproteobacteria	GCA_002211685.1	5.05159	55.7309	chromosome:CP022148.1; plasmid p704SK10_1:CP022149.1; plasmid p704SK10_2:CP022150.1	-	3	4976	4690	2017-06-30	2017-06-30	Complete Genome	ftp://ftp.ncbi.nlm.nih.gov/genomes/all/GCF/002/211/685/GCF_002211685.1_ASM221168v1	ftp://ftp.ncbi.nlm.nih.gov/genomes/all/GCA/002/211/685/GCA_002211685.1_ASM221168v1
Enterobacter asburiae	ENIPBJ-CG1	19671	SAMN04538166	PRJNA314550	Proteobacteria	Gammaproteobacteria	GCA_001617645.1	4.6487	55.8	chromosome:CP014993.1	-	1	4834	4725	2016-04-08	2016-06-21	Complete Genome	-	ftp://ftp.ncbi.nlm.nih.gov/genomes/all/GCA/001/617/645/GCA_001617645.1_ASM161764v1
Enterobacter cloacae	colR/S	19671	SAMN03099688	PRJNA263343	Proteobacteria	Gammaproteobacteria	GCA_001620245.1	4.8521	55.589	chromosome:CP010512.1; plasmid unnamed:CP010513.1	-	2	4657	4082	2016-04-15	2016-04-15	Complete Genome	-	ftp://ftp.ncbi.nlm.nih.gov/genomes/all/GCA/001/620/245/GCA_001620245.1_ASM162024v1
